# Supplementary material for: Ixodes scapularis and Ixodes ricinus tick cell lines respond to infection with tick-borne encephalitis virus: transcriptomic and proteomic analysis
Source: Parasit Vectors. 2015 Nov 18;8:599. doi: 10.1186/s13071-015-1210-x (PMC4652421; doi:10.1186/s13071-015-1210-x)
Supplement: Additional file 2: — Protein identification after proteomics analysis. (XLS 461 kb) [file 13071_2015_1210_MOESM2_ESM.xls]

## Sheet: IDE8 cells DB Arthropoda
	Proteins identified against Arthropoda Database in IDE8 cells	Number of peptide assignments with FDR <1%
Uniprot accession number	Protein description	Control day 2	Infected day 2	Control day 6	Infected day 6
A0MVX0	Heme lipoprotein OS=Amblyomma americanum PE=2 SV=2 - [A0MVX0_AMBAM]	3	0	0	0
A5Z1D9	Putative uncharacterized protein OS=Haemaphysalis qinghaiensis PE=2 SV=1 - [A5Z1D9_9ACAR]	0	3	4	3
A6N9M1	40S ribosomal protein S2/30S OS=Ornithodoros parkeri PE=2 SV=1 - [A6N9M1_ORNPR]	0	0	0	3
A6N9Z4	40S ribosomal protein S3 OS=Ornithodoros parkeri PE=2 SV=1 - [A6N9Z4_ORNPR]	5	6	9	4
A6NA17	Ribosomal protein L36 OS=Ornithodoros parkeri PE=4 SV=1 - [A6NA17_ORNPR]	4	2	2	3
A9P774	Phosphoenolpyruvate carboxykinase OS=Boophilus microplus GN=bmPEPCK PE=2 SV=1 - [A9P774_BOOMI]	0	0	3	0
B0LF74	Beta actin OS=Xestia cnigrum PE=2 SV=1 - [B0LF74_9NEOP]	11	10	10	10
B0LUH3	Thioredoxin peroxidase OS=Ixodes ricinus PE=2 SV=1 - [B0LUH3_IXORI]	5	5	6	5
B0WN56	Histone H2A OS=Culex quinquefasciatus GN=CpipJ_CPIJ008494 PE=3 SV=1 - [B0WN56_CULQU]	0	0	4	4
B0WNC3	Past-1 OS=Culex quinquefasciatus GN=CpipJ_CPIJ008639 PE=4 SV=1 - [B0WNIDE8_2D_Infectada_CULQU]	0	0	3	3
B0X480	Eukaryotic translation initiation factor 2 subunit beta OS=Culex quinquefasciatus GN=CpipJ_CPIJ013860 PE=4 SV=1 - [B0X480_CULQU]	2	0	0	0
B3N2H1	GF20391 OS=Drosophila ananassae GN=GF20391 PE=3 SV=1 - [IDE8_6D_ControlN2H1_DROAN]	10	8	9	7
B4H6D0	GL20648 OS=Drosophila persimilis GN=GL20648 PE=4 SV=1 - [B4H6D0_DROPE]	0	0	3	0
B4IDY0	GM11458 OS=Drosophila sechellia GN=GM11458 PE=3 SV=1 - [B4IDY0_DROSE]	9	7	7	8
B4MA19	GJ15754 OS=Drosophila virilis GN=GJ15754 PE=4 SV=1 - [B4MA19_DROVI]	0	0	4	0
B4NIY4	GK14362 OS=Drosophila willistoni GN=GK14362 PE=3 SV=1 - [B4NIY4_DROWI]	0	14	14	13
B4QFY0	GD25662 OS=Drosophila simulans GN=GD25662 PE=4 SV=1 - [B4QFY0_DROSI]	2	0	0	0
B5M730	Mitochondrial import inner membrane translocase subunit Tim8-like protein OS=Amblyomma americanum PE=4 SV=1 - [B5M730_AMBAM]	0	2	0	0
B6V3B5	Glutathione peroxidase OS=Ixodes ricinus PE=2 SV=1 - [B6V3B5_IXORI]	6	7	9	7
B7P0M2	Bleomycin hydrolase, putative OS=Ixodes scapularis GN=IscW_ISCW001472 PE=4 SV=1 - [B7P0M2_IXOSC]	3	4	2	0
B7P0M7	Aldehyde dehydrogenase, putative (Fragment) OS=Ixodes scapularis GN=IscW_ISCW015982 PE=3 SV=1 - [B7P0M7_IXOSC]	13	10	10	11
B7P0N7	COX4 neighbor protein, putative OS=Ixodes scapularis GN=IscW_ISCW016220 PE=4 SV=1 - [B7P0N7_IXOSC]	2	0	2	0
B7P0P1	DNA topoisomerase 2 OS=Ixodes scapularis GN=IscW_ISCW016225 PE=3 SV=1 - [B7P0P1_IXOSC]	10	11	6	6
B7P0P3	85 kD calcium-independent phospholipase A2, putative (Fragment) OS=Ixodes scapularis GN=IscW_ISCW016227 PE=4 SV=1 - [B7P0P3_IXOSC]	2	0	0	0
B7P0P6	Histone H1, putative OS=Ixodes scapularis GN=IscW_ISCW016230 PE=3 SV=1 - [B7P0P6_IXOSC]	2	2	2	2
B7P0R2	C. elegans sem-5, putative OS=Ixodes scapularis GN=IscW_ISCW016244 PE=4 SV=1 - [B7P0R2_IXOSC]	3	2	2	0
B7P0R9	Alkyldihydroxyacetonephosphate synthase, putative OS=Ixodes scapularis GN=IscW_ISCW016253 PE=4 SV=1 - [B7P0R9_IXOSC]	3	2	0	3
B7P0S3	Adenylosuccinate lyase, putative OS=Ixodes scapularis GN=IscW_ISCW016257 PE=4 SV=1 - [B7P0S3_IXOSC]	6	5	2	4
B7P0T7	Putative uncharacterized protein OS=Ixodes scapularis GN=IscW_ISCW000122 PE=4 SV=1 - [B7P0T7_IXOSC]	3	0	2	0
B7P0V4	Cortactin, putative OS=Ixodes scapularis GN=IscW_ISCW000141 PE=4 SV=1 - [B7P0V4_IXOSC]	7	3	0	2
B7P0Y1	Lipase maturation factor, putative (Fragment) OS=Ixodes scapularis GN=IscW_ISCW015697 PE=4 SV=1 - [B7P0Y1_IXOSC]	0	2	0	0
B7P162	Putative uncharacterized protein OS=Ixodes scapularis GN=IscW_ISCW016105 PE=4 SV=1 - [B7P162_IXOSC]	2	0	0	0
B7P163	Eukaryotic translation initiation factor 3 subunit C, putative (Fragment) OS=Ixodes scapularis GN=IscW_ISCW016106 PE=4 SV=1 - [B7P163_IXOSC]	2	2	0	0
B7P1B1	NADH dehydrogenase OS=Ixodes scapularis GN=IscW_ISCW000951 PE=4 SV=1 - [B7P1B1_IXOSC]	2	0	2	0
B7P1C8	Protein hu-li tai shao, putative OS=Ixodes scapularis GN=IscW_ISCW000621 PE=4 SV=1 - [B7P1C8_IXOSC]	3	2	0	3
B7P1D1	Secreted salivary gland peptide, putative OS=Ixodes scapularis GN=IscW_ISCW015909 PE=4 SV=1 - [B7P1D1_IXOSC]	0	0	2	0
B7P1K5	Prenyl protease, putative (Fragment) OS=Ixodes scapularis GN=IscW_ISCW015561 PE=4 SV=1 - [B7P1K5_IXOSC]	2	0	2	2
B7P1L7	RNA recognition motif-containing protein OS=Ixodes scapularis GN=IscW_ISCW015573 PE=4 SV=1 - [B7P1L7_IXOSC]	2	3	0	0
B7P1M2	Molecular chaperone, putative OS=Ixodes scapularis GN=IscW_ISCW015579 PE=4 SV=1 - [B7P1M2_IXOSC]	0	0	2	0
B7P1M3	Putative uncharacterized protein OS=Ixodes scapularis GN=IscW_ISCW015580 PE=4 SV=1 - [B7P1M3_IXOSC]	0	0	2	0
B7P1M7	Importin subunit alpha OS=Ixodes scapularis GN=IscW_ISCW015584 PE=3 SV=1 - [B7P1M7_IXOSC]	3	0	2	0
B7P1T8	Putative uncharacterized protein OS=Ixodes scapularis GN=IscW_ISCW015997 PE=4 SV=1 - [B7P1T8_IXOSC]	6	5	7	6
B7P1U0	GTP-specific succinyl-CoA synthetase, beta subunit, putative OS=Ixodes scapularis GN=IscW_ISCW015999 PE=3 SV=1 - [B7P1U0_IXOSC]	4	3	4	3
B7P1U8	Spectrin alpha chain, putative OS=Ixodes scapularis GN=IscW_ISCW000012 PE=4 SV=1 - [B7P1U8_IXOSC]	2	2	0	3
B7P1Y7	Transcription factor S-II, putative OS=Ixodes scapularis GN=IscW_ISCW000010 PE=4 SV=1 - [B7P1Y7_IXOSC]	0	0	0	2
B7P1Y8	Translation initiation factor 3 and TGF-beta interacting protein, putative OS=Ixodes scapularis GN=IscW_ISCW000011 PE=4 SV=1 - [B7P1Y8_IXOSC]	4	0	0	3
B7P1Z8	Heat shock protein, putative OS=Ixodes scapularis GN=IscW_ISCW016090 PE=3 SV=1 - [B7P1Z8_IXOSC]	17	15	9	8
B7P201	Ran GTPase-activating protein, putative OS=Ixodes scapularis GN=IscW_ISCW016093 PE=4 SV=1 - [B7P201_IXOSC]	4	2	4	0
B7P215	ATP-dependent RNA helicase pitchoune, putative (Fragment) OS=Ixodes scapularis GN=IscW_ISCW016276 PE=3 SV=1 - [B7P215_IXOSC]	0	2	0	2
B7P220	Prefoldin, putative OS=Ixodes scapularis GN=IscW_ISCW016281 PE=4 SV=1 - [B7P220_IXOSC]	2	2	2	0
B7P230	Translation initiation factor 2C, putative OS=Ixodes scapularis GN=IscW_ISCW015916 PE=4 SV=1 - [B7P230_IXOSC]	7	8	4	4
B7P242	Glutathione S-transferase kappa, putative OS=Ixodes scapularis GN=IscW_ISCW024086 PE=4 SV=1 - [B7P242_IXOSC]	2	0	0	0
B7P252	Anhydro-N-acetylmuramic acid kinase, putative OS=Ixodes scapularis GN=IscW_ISCW000263 PE=4 SV=1 - [B7P252_IXOSC]	6	4	3	4
B7P289	Prolyl 4-hydroxylase alpha subunit, putative OS=Ixodes scapularis GN=IscW_ISCW001441 PE=4 SV=1 - [B7P289_IXOSC]	6	4	6	8
B7P293	Acyl-CoA synthetase, putative OS=Ixodes scapularis GN=IscW_ISCW001446 PE=4 SV=1 - [B7P293_IXOSC]	7	7	7	7
B7P294	Putative uncharacterized protein OS=Ixodes scapularis GN=IscW_ISCW001447 PE=4 SV=1 - [B7P294_IXOSC]	0	0	2	2
B7P2A1	26S proteasome regulatory complex, subunit RPN9/PSMD13, putative OS=Ixodes scapularis GN=IscW_ISCW000474 PE=4 SV=1 - [B7P2A1_IXOSC]	4	2	4	3
B7P2A3	Thioredoxin H2 protein, putative OS=Ixodes scapularis GN=IscW_ISCW001465 PE=4 SV=1 - [B7P2IDE8_2D_Control_IXOSC]	2	0	0	0
B7P2J1	Putative uncharacterized protein OS=Ixodes scapularis GN=IscW_ISCW000851 PE=4 SV=1 - [B7P2J1_IXOSC]	2	0	0	0
B7P2K4	EF hand domain-containing protein, putative (Fragment) OS=Ixodes scapularis GN=IscW_ISCW000865 PE=4 SV=1 - [B7P2K4_IXOSC]	0	0	2	0
B7P2L0	Sorting nexin, putative OS=Ixodes scapularis GN=IscW_ISCW000872 PE=4 SV=1 - [B7P2L0_IXOSC]	4	2	3	2
B7P2M4	Diphthine synthase, putative OS=Ixodes scapularis GN=IscW_ISCW015932 PE=3 SV=1 - [B7P2M4_IXOSC]	0	2	0	2
B7P2N5	Leucine aminopeptidase, putative OS=Ixodes scapularis GN=IscW_ISCW001780 PE=4 SV=1 - [B7P2N5_IXOSC]	4	2	2	3
B7P2P0	Membrane protein, putative OS=Ixodes scapularis GN=IscW_ISCW001521 PE=4 SV=1 - [B7P2P0_IXOSC]	6	5	6	6
B7P2Q4	Lamin, putative OS=Ixodes scapularis GN=IscW_ISCW000339 PE=3 SV=1 - [B7P2Q4_IXOSC]	10	6	6	7
B7P2S4	Acetyl-CoA acetyltransferase, putative (Fragment) OS=Ixodes scapularis GN=IscW_ISCW016117 PE=3 SV=1 - [B7P2S4_IXOSC]	4	3	3	3
B7P2S5	Retinoblastoma-binding protein, putative (Fragment) OS=Ixodes scapularis GN=IscW_ISCW016118 PE=4 SV=1 - [B7P2S5_IXOSC]	4	2	2	0
B7P2T5	39S ribosomal protein L44, putative OS=Ixodes scapularis GN=IscW_ISCW001813 PE=4 SV=1 - [B7P2T5_IXOSC]	0	0	2	0
B7P2V5	Putative uncharacterized protein (Fragment) OS=Ixodes scapularis GN=IscW_ISCW000680 PE=4 SV=1 - [B7P2V5_IXOSC]	2	0	0	0
B7P318	E1b-55kD-associated protein, putative (Fragment) OS=Ixodes scapularis GN=IscW_ISCW001427 PE=4 SV=1 - [B7P318_IXOSC]	4	2	0	2
B7P328	Superoxide dismutase (Fragment) OS=Ixodes scapularis GN=IscW_ISCW016585 PE=3 SV=1 - [B7P328_IXOSC]	5	5	4	4
B7P364	Mannose-binding endoplasmic reticulum-golgi intermediate compartment lectin OS=Ixodes scapularis GN=IscW_ISCW016179 PE=4 SV=1 - [B7P364_IXOSC]	7	3	6	2
B7P377	Lim and sh3 domain protein 1, lasp-1, putative OS=Ixodes scapularis GN=IscW_ISCW016196 PE=4 SV=1 - [B7P377_IXOSC]	5	4	6	3
B7P378	Disks large-associated protein, putative OS=Ixodes scapularis GN=IscW_ISCW016197 PE=4 SV=1 - [B7P378_IXOSC]	3	0	0	0
B7P3B9	Lumican, putative OS=Ixodes scapularis GN=IscW_ISCW001027 PE=4 SV=1 - [B7P3B9_IXOSC]	3	0	0	0
B7P3G6	Medium-chain acyl-CoA dehydrogenase, putative OS=Ixodes scapularis GN=IscW_ISCW001274 PE=3 SV=1 - [B7P3G6_IXOSC]	0	0	0	2
B7P3J7	Synaptobrevin 1-2, putative OS=Ixodes scapularis GN=IscW_ISCW000412 PE=4 SV=1 - [B7P3J7_IXOSC]	4	0	3	2
B7P3J8	Adenylsulfate kinase, putative OS=Ixodes scapularis GN=IscW_ISCW000413 PE=3 SV=1 - [B7P3J8_IXOSC]	2	0	0	0
B7P3M8	D-3-phosphoglycerate dehydrogenase, putative (Fragment) OS=Ixodes scapularis GN=IscW_ISCW015967 PE=3 SV=1 - [B7P3M8_IXOSC]	7	6	4	7
B7P3N3	Cytochrome P450, putative (Fragment) OS=Ixodes scapularis GN=IscW_ISCW015973 PE=4 SV=1 - [B7P3N3_IXOSC]	0	2	0	0
B7P3N4	Cytochrome P450, putative OS=Ixodes scapularis GN=IscW_ISCW015974 PE=4 SV=1 - [B7P3N4_IXOSC]	4	2	2	3
B7P3N6	Transformation upregulated nuclear protein, putative OS=Ixodes scapularis GN=IscW_ISCW001209 PE=4 SV=1 - [B7P3N6_IXOSC]	3	3	4	3
B7P3Q2	Phosphatidylinositol 4-kinase type-II, putative (Fragment) OS=Ixodes scapularis GN=IscW_ISCW016535 PE=4 SV=1 - [B7P3Q2_IXOSC]	2	3	0	4
B7P3R8	Ubiquitin carboxyl-terminal hydrolase, putative OS=Ixodes scapularis GN=IscW_ISCW015924 PE=4 SV=1 - [B7P3R8_IXOSC]	2	2	2	3
B7P3V3	Ribosomal RNA methyltransferase, putative OS=Ixodes scapularis GN=IscW_ISCW000181 PE=3 SV=1 - [B7P3V3_IXOSC]	2	0	0	0
B7P3X5	Ribosomal protein OS=Ixodes scapularis GN=IscW_ISCW015602 PE=3 SV=1 - [B7P3X5_IXOSC]	4	5	7	3
B7P3Z6	Chaperonin complex component, TCP-1 gamma subunit, putative OS=Ixodes scapularis GN=IscW_ISCW000009 PE=3 SV=1 - [B7P3Z6_IXOSC]	13	10	8	10
B7P403	Type II transmembrane protein, putative OS=Ixodes scapularis GN=IscW_ISCW016480 PE=4 SV=1 - [B7P403_IXOSC]	3	5	3	2
B7P427	Transmembrane protein Tmp21, putative OS=Ixodes scapularis GN=IscW_ISCW001550 PE=3 SV=1 - [B7P427_IXOSC]	5	4	5	3
B7P428	Vacuolar ATP synthase subunit E, putative OS=Ixodes scapularis GN=IscW_ISCW001551 PE=3 SV=1 - [B7P428_IXOSC]	3	3	4	3
B7P450	Putative uncharacterized protein (Fragment) OS=Ixodes scapularis GN=IscW_ISCW024033 PE=4 SV=1 - [B7P450_IXOSC]	0	0	0	2
B7P454	Cargo transport protein EMP24, putative OS=Ixodes scapularis GN=IscW_ISCW001359 PE=3 SV=1 - [B7P454_IXOSC]	0	0	2	0
B7P4E1	Glutamate dehydrogenase OS=Ixodes scapularis GN=IscW_ISCW000393 PE=3 SV=1 - [B7P4E1_IXOSC]	10	10	0	0
B7P4H2	Regulator of the ubiquitin pathway, putative (Fragment) OS=Ixodes scapularis GN=IscW_ISCW015648 PE=4 SV=1 - [B7P4H2_IXOSC]	4	0	0	2
B7P4I8	DEAD box ATP-dependent RNA helicase, putative OS=Ixodes scapularis GN=IscW_ISCW015665 PE=4 SV=1 - [B7P4I8_IXOSC]	6	5	5	4
B7P4I9	Cellular nucleic acid binding protein, putative (Fragment) OS=Ixodes scapularis GN=IscW_ISCW015666 PE=4 SV=1 - [B7P4I9_IXOSC]	0	3	4	0
B7P4M6	Tyrosyl-tRNA synthetase, putative OS=Ixodes scapularis GN=IscW_ISCW001421 PE=4 SV=1 - [B7P4M6_IXOSC]	10	6	8	8
B7P4P0	Activated met oncogene, putative OS=Ixodes scapularis GN=IscW_ISCW001053 PE=4 SV=1 - [B7P4P0_IXOSC]	2	0	2	0
B7P4Q8	Inosine-5'-monophosphate dehydrogenase OS=Ixodes scapularis GN=IscW_ISCW001657 PE=3 SV=1 - [B7P4Q8_IXOSC]	6	0	0	3
B7P4U1	Protein disulfide isomerase, putative OS=Ixodes scapularis GN=IscW_ISCW016161 PE=3 SV=1 - [B7P4U1_IXOSC]	23	19	16	15
B7P4U3	Janus-A, putative OS=Ixodes scapularis GN=IscW_ISCW016163 PE=4 SV=1 - [B7P4U3_IXOSC]	3	3	3	3
B7P4Y1	Adenosylhomocysteinase OS=Ixodes scapularis GN=IscW_ISCW015944 PE=3 SV=1 - [B7P4Y1_IXOSC]	7	6	7	5
B7P526	Reductase, putative OS=Ixodes scapularis GN=IscW_ISCW001016 PE=4 SV=1 - [B7P526_IXOSC]	0	0	3	0
B7P557	Mapmodulin, putative OS=Ixodes scapularis GN=IscW_ISCW001123 PE=4 SV=1 - [B7P557_IXOSC]	5	4	4	3
B7P558	Nonmuscle myosin essential light chain OS=Ixodes scapularis GN=IscW_ISCW001124 PE=4 SV=1 - [B7P558_IXOSC]	4	4	3	4
B7P565	C-3 sterol dehydrogenase/3-beta-hydroxysteroid dehydrogenase, putative OS=Ixodes scapularis GN=IscW_ISCW001131 PE=4 SV=1 - [B7P565_IXOSC]	4	3	4	3
B7P570	Glycosyltransferase, putative OS=Ixodes scapularis GN=IscW_ISCW001589 PE=4 SV=1 - [B7P570_IXOSC]	3	3	3	3
B7P573	Processing peptidase beta subunit, putative OS=Ixodes scapularis GN=IscW_ISCW001592 PE=3 SV=1 - [B7P573_IXOSC]	7	5	7	7
B7P585	Phosphoglycerate kinase OS=Ixodes scapularis GN=IscW_ISCW015616 PE=3 SV=1 - [B7P585_IXOSC]	5	5	4	4
B7P591	Phosphoribosylamidoimidazole-succinocarboxamide synthase, putative (Fragment) OS=Ixodes scapularis GN=IscW_ISCW015611 PE=4 SV=1 - [B7P591_IXOSC]	4	4	3	4
B7P595	Proline and glutamine-rich splicing factor (SFPQ), putative OS=Ixodes scapularis GN=IscW_ISCW001739 PE=4 SV=1 - [B7P595_IXOSC]	6	4	4	7
B7P596	Proline and glutamine-rich splicing factor (SFPQ), putative OS=Ixodes scapularis GN=IscW_ISCW001740 PE=4 SV=1 - [B7P596_IXOSC]	9	8	9	8
B7P5B3	U5 snRNP-specific protein, putative (Fragment) OS=Ixodes scapularis GN=IscW_ISCW015782 PE=4 SV=1 - [B7P5IDE8_6D_Control_IXOSC]	4	4	3	6
B7P5C4	Translation initiation factor 4F, helicase subunit, putative (Fragment) OS=Ixodes scapularis GN=IscW_ISCW015864 PE=3 SV=1 - [B7P5C4_IXOSC]	9	9	12	8
B7P5F5	Peptidyl-prolyl cis-trans isomerase OS=Ixodes scapularis GN=IscW_ISCW001040 PE=4 SV=1 - [B7P5F5_IXOSC]	0	2	2	0
B7P5N3	N-terminal acetyltransferase, putative OS=Ixodes scapularis GN=IscW_ISCW000396 PE=4 SV=1 - [B7P5N3_IXOSC]	0	2	0	0
B7P5N6	N-terminal acetyltransferase A complex subunit NAT1, putative OS=Ixodes scapularis GN=IscW_ISCW000399 PE=4 SV=1 - [B7P5N6_IXOSC]	2	2	0	2
B7P5S8	Fasciclin II, putative (Fragment) OS=Ixodes scapularis GN=IscW_ISCW001372 PE=4 SV=1 - [B7P5S8_IXOSC]	0	3	0	2
B7P5U7	Lon protease homolog (Fragment) OS=Ixodes scapularis GN=IscW_ISCW000683 PE=3 SV=1 - [B7P5U7_IXOSC]	5	4	5	4
B7P5W3	Acyl-CoA synthetase, putative OS=Ixodes scapularis GN=IscW_ISCW001345 PE=4 SV=1 - [B7P5W3_IXOSC]	4	4	3	3
B7P5W4	Putative uncharacterized protein OS=Ixodes scapularis GN=IscW_ISCW001346 PE=4 SV=1 - [B7P5W4_IXOSC]	2	0	0	0
B7P5X4	tRNA synthetases class I, putative OS=Ixodes scapularis GN=IscW_ISCW000777 PE=3 SV=1 - [B7P5X4_IXOSC]	9	7	5	5
B7P5X8	Voltage-dependent anion-selective channel, putative OS=Ixodes scapularis GN=IscW_ISCW000781 PE=4 SV=1 - [B7P5X8_IXOSC]	8	8	8	8
B7P5Y0	Seryl-tRNA synthetase, putative OS=Ixodes scapularis GN=IscW_ISCW000783 PE=3 SV=1 - [B7P5Y0_IXOSC]	10	8	9	9
B7P5Z5	Actin, putative (Fragment) OS=Ixodes scapularis GN=IscW_ISCW000900 PE=3 SV=1 - [B7P5Z5_IXOSC]	2	2	4	0
B7P620	Succinate dehydrogenase, putative (Fragment) OS=Ixodes scapularis GN=IscW_ISCW000555 PE=4 SV=1 - [B7P620_IXOSC]	6	6	3	5
B7P622	Ran-binding protein, putative OS=Ixodes scapularis GN=IscW_ISCW000557 PE=4 SV=1 - [B7P622_IXOSC]	8	9	3	8
B7P625	Prohibitin, putative OS=Ixodes scapularis GN=IscW_ISCW001788 PE=4 SV=1 - [B7P625_IXOSC]	10	10	10	9
B7P6D4	Putative uncharacterized protein (Fragment) OS=Ixodes scapularis GN=IscW_ISCW016514 PE=4 SV=1 - [B7P6D4_IXOSC]	6	5	6	3
B7P6E1	Putative uncharacterized protein (Fragment) OS=Ixodes scapularis GN=IscW_ISCW016522 PE=4 SV=1 - [B7P6E1_IXOSC]	3	3	4	2
B7P6I6	Cell adhesion molecule, putative OS=Ixodes scapularis GN=IscW_ISCW001458 PE=4 SV=1 - [B7P6I6_IXOSC]	2	0	0	0
B7P6L0	GTP-binding protein mmr1, putative OS=Ixodes scapularis GN=IscW_ISCW015669 PE=4 SV=1 - [B7P6L0_IXOSC]	2	0	2	0
B7P6L7	26S proteasome regulatory complex, subunit PSMD5, putative OS=Ixodes scapularis GN=IscW_ISCW015677 PE=4 SV=1 - [B7P6L7_IXOSC]	5	3	4	2
B7P6N0	G-protein coupled receptor protein, putative OS=Ixodes scapularis GN=IscW_ISCW000464 PE=3 SV=1 - [B7P6N0_IXOSC]	5	5	2	4
B7P6N7	mRNA export protein, putative OS=Ixodes scapularis GN=IscW_ISCW000999 PE=4 SV=1 - [B7P6N7_IXOSC]	2	2	0	2
B7P6P0	Glycoprotein 25l, putative OS=Ixodes scapularis GN=IscW_ISCW001001 PE=3 SV=1 - [B7P6P0_IXOSC]	0	0	2	3
B7P6R8	Secreted inorganic pyrophosphatase, putative (Fragment) OS=Ixodes scapularis GN=IscW_ISCW000237 PE=4 SV=1 - [B7P6R8_IXOSC]	7	5	4	3
B7P6T0	Eukaryotic translation initiation factor 3 subunit G OS=Ixodes scapularis GN=IscW_ISCW000203 PE=3 SV=1 - [B7P6T0_IXOSC]	2	3	3	0
B7P6T3	Ubiquitin C-terminal hydrolase, putative OS=Ixodes scapularis GN=IscW_ISCW000206 PE=4 SV=1 - [B7P6T3_IXOSC]	3	0	0	0
B7P6T5	Medium-chain acyl-CoA dehydrogenase, putative (Fragment) OS=Ixodes scapularis GN=IscW_ISCW000209 PE=3 SV=1 - [B7P6T5_IXOSC]	2	0	4	2
B7P6X4	Putative uncharacterized protein OS=Ixodes scapularis GN=IscW_ISCW001091 PE=4 SV=1 - [B7P6X4_IXOSC]	0	2	2	2
B7P6X5	Aminomethyltransferase (Fragment) OS=Ixodes scapularis GN=IscW_ISCW001092 PE=3 SV=1 - [B7P6X5_IXOSC]	4	0	0	2
B7P710	Sorting nexin, putative OS=Ixodes scapularis GN=IscW_ISCW000499 PE=4 SV=1 - [B7P710_IXOSC]	0	2	2	0
B7P713	Ornithine aminotransferase, putative OS=Ixodes scapularis GN=IscW_ISCW024076 PE=4 SV=1 - [B7P713_IXOSC]	2	2	2	0
B7P740	mRNA cleavage and polyadenylation factor I complex, subunit RNA14, putative (Fragment) OS=Ixodes scapularis GN=IscW_ISCW000254 PE=4 SV=1 - [B7P740_IXOSC]	2	0	0	0
B7P748	Importin subunit alpha OS=Ixodes scapularis GN=IscW_ISCW001231 PE=3 SV=1 - [B7P748_IXOSC]	2	3	0	3
B7P751	Putative uncharacterized protein OS=Ixodes scapularis GN=IscW_ISCW001324 PE=4 SV=1 - [B7P751_IXOSC]	0	0	0	2
B7P782	Cell adhesion molecule, putative OS=Ixodes scapularis GN=IscW_ISCW016434 PE=4 SV=1 - [B7P782_IXOSC]	0	3	0	0
B7P797	ADP ribosylation factor 79F, putative OS=Ixodes scapularis GN=IscW_ISCW000919 PE=3 SV=1 - [B7P797_IXOSC]	0	0	2	0
B7P7A4	Importin, putative OS=Ixodes scapularis GN=IscW_ISCW016169 PE=4 SV=1 - [B7P7A4_IXOSC]	3	2	0	0
B7P7A5	Ribophorin, putative (Fragment) OS=Ixodes scapularis GN=IscW_ISCW016170 PE=4 SV=1 - [B7P7A5_IXOSC]	12	10	10	12
B7P7C0	Fasciclin, putative OS=Ixodes scapularis GN=IscW_ISCW001538 PE=4 SV=1 - [B7P7C0_IXOSC]	18	18	16	18
B7P7C4	Putative uncharacterized protein (Fragment) OS=Ixodes scapularis GN=IscW_ISCW001647 PE=4 SV=1 - [B7P7C4_IXOSC]	0	2	0	0
B7P7F7	Heat shock protein, putative OS=Ixodes scapularis GN=IscW_ISCW001762 PE=3 SV=1 - [B7P7F7_IXOSC]	2	0	2	0
B7P7I6	Spermatogenesis-associated protein, putative OS=Ixodes scapularis GN=IscW_ISCW017549 PE=4 SV=1 - [B7P7I6_IXOSC]	2	3	3	2
B7P7L5	ATPase inhibitor, putative OS=Ixodes scapularis GN=IscW_ISCW001951 PE=4 SV=1 - [B7P7L5_IXOSC]	2	0	0	0
B7P7M2	Signal recognition particle protein, putative OS=Ixodes scapularis GN=IscW_ISCW017299 PE=4 SV=1 - [B7P7M2_IXOSC]	4	5	3	3
B7P7P7	Apoptosis inhibitor, putative OS=Ixodes scapularis GN=IscW_ISCW002567 PE=4 SV=1 - [B7P7P7_IXOSC]	4	0	3	0
B7P7U0	Actin regulatory protein, putative OS=Ixodes scapularis GN=IscW_ISCW003325 PE=4 SV=1 - [B7P7U0_IXOSC]	3	2	2	2
B7P7U3	Chloride channel, putative OS=Ixodes scapularis GN=IscW_ISCW002122 PE=4 SV=1 - [B7P7U3_IXOSC]	4	4	5	3
B7P7V8	Pterin-4-alpha-carbinolamine dehydratase, putative (Fragment) OS=Ixodes scapularis GN=IscW_ISCW003221 PE=3 SV=1 - [B7P7V8_IXOSC]	4	3	4	0
B7P7Y4	Enoyl-CoA hydratase, putative (Fragment) OS=Ixodes scapularis GN=IscW_ISCW017077 PE=4 SV=1 - [B7P7Y4_IXOSC]	3	3	5	4
B7P806	Vesicle docking protein P115, putative OS=Ixodes scapularis GN=IscW_ISCW016976 PE=4 SV=1 - [B7P806_IXOSC]	3	2	2	2
B7P819	Catalase, putative OS=Ixodes scapularis GN=IscW_ISCW017124 PE=4 SV=1 - [B7P819_IXOSC]	3	0	2	2
B7P839	DEK domain-containing protein, putative OS=Ixodes scapularis GN=IscW_ISCW001850 PE=4 SV=1 - [B7P839_IXOSC]	6	5	6	3
B7P840	Putative uncharacterized protein OS=Ixodes scapularis GN=IscW_ISCW001851 PE=4 SV=1 - [B7P840_IXOSC]	4	3	4	4
B7P844	Aspartate beta-hydroxylase domain-containing protein, putative OS=Ixodes scapularis GN=IscW_ISCW016886 PE=4 SV=1 - [B7P844_IXOSC]	2	0	0	0
B7P872	Alpha tubulin, putative OS=Ixodes scapularis GN=IscW_ISCW017473 PE=3 SV=1 - [B7P872_IXOSC]	11	0	0	0
B7P8G2	Cell division protein, putative (Fragment) OS=Ixodes scapularis GN=IscW_ISCW002975 PE=4 SV=1 - [B7P8G2_IXOSC]	2	0	2	0
B7P8K3	3-oxoacid CoA-transferase, putative OS=Ixodes scapularis GN=IscW_ISCW002707 PE=4 SV=1 - [B7P8K3_IXOSC]	2	0	0	0
B7P8N3	Peroxisomal biogenesis factor, putative OS=Ixodes scapularis GN=IscW_ISCW016644 PE=4 SV=1 - [B7P8N3_IXOSC]	2	0	2	0
B7P8P8	Putative uncharacterized protein (Fragment) OS=Ixodes scapularis GN=IscW_ISCW003190 PE=4 SV=1 - [B7P8P8_IXOSC]	0	2	0	0
B7P8Q5	Hsp70, putative (Fragment) OS=Ixodes scapularis GN=IscW_ISCW017192 PE=3 SV=1 - [B7P8Q5_IXOSC]	17	16	16	11
B7P8T9	Cytochrome C oxidase assembly protein, putative OS=Ixodes scapularis GN=IscW_ISCW002189 PE=4 SV=1 - [B7P8T9_IXOSC]	0	0	0	2
B7P8V4	Regulator of chromosome condensation, putative OS=Ixodes scapularis GN=IscW_ISCW002505 PE=4 SV=1 - [B7P8V4_IXOSC]	0	2	0	0
B7P8W8	Phosphatidylinositol transfer protein SEC14, putative OS=Ixodes scapularis GN=IscW_ISCW016769 PE=4 SV=1 - [B7P8W8_IXOSC]	0	0	2	0
B7P8X1	Coronin, putative OS=Ixodes scapularis GN=IscW_ISCW016772 PE=4 SV=1 - [B7P8X1_IXOSC]	4	3	2	4
B7P8X3	Putative uncharacterized protein OS=Ixodes scapularis GN=IscW_ISCW016774 PE=4 SV=1 - [B7P8X3_IXOSC]	2	0	2	2
B7P8Y4	Arginyl-tRNA synthetase, putative OS=Ixodes scapularis GN=IscW_ISCW016786 PE=3 SV=1 - [B7P8Y4_IXOSC]	3	2	5	2
B7P8Y7	Coiled-coil domain-containing protein, putative OS=Ixodes scapularis GN=IscW_ISCW016789 PE=4 SV=1 - [B7P8Y7_IXOSC]	0	0	2	0
B7P906	DNA damage inducible protein, putative OS=Ixodes scapularis GN=IscW_ISCW017099 PE=4 SV=1 - [B7P906_IXOSC]	0	0	2	2
B7P912	Synaptobrevin, putative OS=Ixodes scapularis GN=IscW_ISCW002020 PE=4 SV=1 - [B7P912_IXOSC]	0	2	3	2
B7P923	Putative uncharacterized protein OS=Ixodes scapularis GN=IscW_ISCW002471 PE=4 SV=1 - [B7P923_IXOSC]	0	2	2	0
B7P924	Rap1 GTPase-GDP dissociation stimulator, putative OS=Ixodes scapularis GN=IscW_ISCW002472 PE=4 SV=1 - [B7P924_IXOSC]	0	0	2	0
B7P950	DNA-binding protein, putative OS=Ixodes scapularis GN=IscW_ISCW017350 PE=4 SV=1 - [B7P950_IXOSC]	5	3	5	3
B7P971	Calponin, putative OS=Ixodes scapularis GN=IscW_ISCW003081 PE=4 SV=1 - [B7P971_IXOSC]	7	6	6	6
B7P986	GARS/AIRS/GART, putative OS=Ixodes scapularis GN=IscW_ISCW017017 PE=3 SV=1 - [B7P986_IXOSC]	0	2	0	0
B7P999	Signal transducing adapter molecule, putative OS=Ixodes scapularis GN=IscW_ISCW002328 PE=4 SV=1 - [B7P999_IXOSC]	0	0	2	0
B7P9A9	HyFMR1 protein, putative (Fragment) OS=Ixodes scapularis GN=IscW_ISCW002912 PE=4 SV=1 - [B7P9A9_IXOSC]	3	2	0	2
B7P9B0	Putative uncharacterized protein OS=Ixodes scapularis GN=IscW_ISCW002913 PE=4 SV=1 - [B7P9B0_IXOSC]	2	0	0	0
B7P9C4	Histidyl-tRNA synthetase, putative (Fragment) OS=Ixodes scapularis GN=IscW_ISCW002175 PE=3 SV=1 - [B7P9C4_IXOSC]	6	5	6	5
B7P9E4	Na+/K+ ATPase, alpha subunit, putative (Fragment) OS=Ixodes scapularis GN=IscW_ISCW002538 PE=3 SV=1 - [B7P9E4_IXOSC]	9	15	8	8
B7P9L0	Tip120, putative (Fragment) OS=Ixodes scapularis GN=IscW_ISCW003347 PE=4 SV=1 - [B7P9L0_IXOSC]	9	7	5	6
B7P9R8	Oligopeptidase, putative (Fragment) OS=Ixodes scapularis GN=IscW_ISCW017206 PE=3 SV=1 - [B7P9R8_IXOSC]	0	2	0	0
B7P9W6	26S proteasome regulatory complex, subunit RPN5/PSMD12, putative OS=Ixodes scapularis GN=IscW_ISCW002593 PE=4 SV=1 - [B7P9W6_IXOSC]	9	5	8	3
B7P9W7	Ankyrin, putative OS=Ixodes scapularis GN=IscW_ISCW002594 PE=4 SV=1 - [B7P9W7_IXOSC]	0	2	0	0
B7P9Z2	AP-2 complex subunit alpha-1, putative OS=Ixodes scapularis GN=IscW_ISCW017326 PE=4 SV=1 - [B7P9Z2_IXOSC]	2	3	0	0
B7PA01	ATP-dependent RNA helicase, putative OS=Ixodes scapularis GN=IscW_ISCW002701 PE=4 SV=1 - [B7PA01_IXOSC]	10	5	11	7
B7PA04	Putative uncharacterized protein OS=Ixodes scapularis GN=IscW_ISCW002704 PE=4 SV=1 - [B7PA04_IXOSC]	3	3	0	3
B7PA06	Torsin, putative OS=Ixodes scapularis GN=IscW_ISCW017088 PE=4 SV=1 - [B7PA06_IXOSC]	2	0	0	0
B7PA24	Protein phosphatase 2A regulatory subunit A, putative OS=Ixodes scapularis GN=IscW_ISCW003443 PE=4 SV=1 - [B7PA24_IXOSC]	4	6	6	7
B7PA58	Putative uncharacterized protein (Fragment) OS=Ixodes scapularis GN=IscW_ISCW003100 PE=4 SV=1 - [B7PA58_IXOSC]	6	6	4	3
B7PA92	Beta tubulin OS=Ixodes scapularis GN=IscW_ISCW017133 PE=3 SV=1 - [B7PA92_IXOSC]	13	13	13	0
B7PAB0	Secreted salivary gland peptide, putative OS=Ixodes scapularis GN=IscW_ISCW002141 PE=4 SV=1 - [B7PAB0_IXOSC]	6	5	0	6
B7PAB9	Methylmalonate semialdehyde dehydrogenase, putative OS=Ixodes scapularis GN=IscW_ISCW017171 PE=4 SV=1 - [B7PAB9_IXOSC]	8	7	8	7
B7PAD8	RabGAP domain-containing protein, putative OS=Ixodes scapularis GN=IscW_ISCW017000 PE=4 SV=1 - [B7PAD8_IXOSC]	3	0	0	3
B7PAE0	RAS-related protein, putative OS=Ixodes scapularis GN=IscW_ISCW017002 PE=3 SV=1 - [B7PAE0_IXOSC]	4	4	5	3
B7PAG0	THO complex subunit, putative OS=Ixodes scapularis GN=IscW_ISCW001860 PE=4 SV=1 - [B7PAG0_IXOSC]	6	4	5	5
B7PAI0	Ribosomal protein L28, putative OS=Ixodes scapularis GN=IscW_ISCW002598 PE=4 SV=1 - [B7PAI0_IXOSC]	2	3	2	2
B7PAI1	Acetylcholine regulator unc-18, putative (Fragment) OS=Ixodes scapularis GN=IscW_ISCW002599 PE=4 SV=1 - [B7PAI1_IXOSC]	6	4	5	4
B7PAK1	Integrin beta (Fragment) OS=Ixodes scapularis GN=IscW_ISCW002553 PE=3 SV=1 - [B7PAK1_IXOSC]	10	8	7	7
B7PAM5	Peptidyl-prolyl cis-trans isomerase, putative OS=Ixodes scapularis GN=IscW_ISCW003422 PE=4 SV=1 - [B7PAM5_IXOSC]	2	0	0	0
B7PAP3	Putative uncharacterized protein OS=Ixodes scapularis GN=IscW_ISCW003259 PE=4 SV=1 - [B7PAP3_IXOSC]	8	0	4	3
B7PAR2	Methionyl-tRNA synthetase, putative (Fragment) OS=Ixodes scapularis GN=IscW_ISCW017452 PE=4 SV=1 - [B7PAR2_IXOSC]	3	3	0	3
B7PAR6	Heat shock protein, putative OS=Ixodes scapularis GN=IscW_ISCW017456 PE=3 SV=1 - [B7PAR6_IXOSC]	19	17	18	18
B7PAS1	MCM2 protein, putative (Fragment) OS=Ixodes scapularis GN=IscW_ISCW016696 PE=3 SV=1 - [B7PAS1_IXOSC]	4	0	0	0
B7PAU5	Prominin protein, putative OS=Ixodes scapularis GN=IscW_ISCW017303 PE=4 SV=1 - [B7PAU5_IXOSC]	0	2	0	0
B7PB59	V-type Na-ATPase, putative OS=Ixodes scapularis GN=IscW_ISCW002559 PE=4 SV=1 - [B7PB59_IXOSC]	3	3	0	3
B7PB81	Putative uncharacterized protein (Fragment) OS=Ixodes scapularis GN=IscW_ISCW024140 PE=4 SV=1 - [B7PB81_IXOSC]	3	0	3	2
B7PB86	Isoamyl acetate-hydrolyzing esterase, putative OS=Ixodes scapularis GN=IscW_ISCW002753 PE=4 SV=1 - [B7PB86_IXOSC]	2	0	0	0
B7PB95	Stathmin OS=Ixodes scapularis GN=IscW_ISCW003366 PE=3 SV=1 - [B7PB95_IXOSC]	3	3	4	3
B7PBC4	Calumenin, putative OS=Ixodes scapularis GN=IscW_ISCW002354 PE=4 SV=1 - [B7PBC4_IXOSC]	4	3	3	2
B7PBH1	Quinone oxidoreductase, putative OS=Ixodes scapularis GN=IscW_ISCW017259 PE=4 SV=1 - [B7PBH1_IXOSC]	4	2	2	2
B7PBH4	Acyl-coenzyme A oxidase OS=Ixodes scapularis GN=IscW_ISCW017262 PE=3 SV=1 - [B7PBH4_IXOSC]	3	3	0	3
B7PBH7	NADH-ubiquinone reductase, putative OS=Ixodes scapularis GN=IscW_ISCW003299 PE=4 SV=1 - [B7PBH7_IXOSC]	3	3	4	7
B7PBH9	Protein phosphatase 2A B56 regulatory subunit gamma 3 isoform, putative OS=Ixodes scapularis GN=IscW_ISCW003301 PE=4 SV=1 - [B7PBH9_IXOSC]	3	4	4	4
B7PBJ8	Kazal-type serine protease inhibitor domain containing protein OS=Ixodes scapularis GN=IscW_ISCW003285 PE=4 SV=1 - [B7PBJ8_IXOSC]	2	0	0	0
B7PBW3	Protein disulfide isomerase 1, putative OS=Ixodes scapularis GN=IscW_ISCW002080 PE=3 SV=1 - [B7PBW3_IXOSC]	12	13	12	10
B7PC41	Scavenger receptor class B type I, putative OS=Ixodes scapularis GN=IscW_ISCW002412 PE=4 SV=1 - [B7PC41_IXOSC]	2	0	2	0
B7PC65	Putative uncharacterized protein OS=Ixodes scapularis GN=IscW_ISCW002084 PE=4 SV=1 - [B7PC65_IXOSC]	6	5	6	7
B7PC70	Isocitrate dehydrogenase, putative (Fragment) OS=Ixodes scapularis GN=IscW_ISCW017423 PE=3 SV=1 - [B7PC70_IXOSC]	0	0	2	0
B7PC71	Hydroxypyruvate isomerase, putative (Fragment) OS=Ixodes scapularis GN=IscW_ISCW017424 PE=4 SV=1 - [B7PC71_IXOSC]	2	0	3	0
B7PC82	Thimet oligopeptidase, putative OS=Ixodes scapularis GN=IscW_ISCW017437 PE=3 SV=1 - [B7PC82_IXOSC]	18	12	14	10
B7PC94	Tryptophanyl-tRNA synthetase, putative (Fragment) OS=Ixodes scapularis GN=IscW_ISCW016908 PE=3 SV=1 - [B7PC94_IXOSC]	0	3	5	0
B7PCB3	Putative uncharacterized protein (Fragment) OS=Ixodes scapularis GN=IscW_ISCW024127 PE=4 SV=1 - [B7PCIDE8_6D_Control_IXOSC]	4	4	4	4
B7PCD2	Isocitrate dehydrogenase [NADP] OS=Ixodes scapularis GN=IscW_ISCW001977 PE=3 SV=1 - [B7PCD2_IXOSC]	21	18	20	19
B7PCI3	Ribonucleotide reductase, beta subunit, putative OS=Ixodes scapularis GN=IscW_ISCW016837 PE=4 SV=1 - [B7PCI3_IXOSC]	2	2	5	3
B7PCK4	Splicing factor u2af large subunit, putative OS=Ixodes scapularis GN=IscW_ISCW002946 PE=4 SV=1 - [B7PCK4_IXOSC]	2	2	2	2
B7PCL0	Reductase, putative OS=Ixodes scapularis GN=IscW_ISCW002953 PE=4 SV=1 - [B7PCL0_IXOSC]	3	0	2	0
B7PCL8	Hydroxysteroid (17-beta) dehydrogenase, putative OS=Ixodes scapularis GN=IscW_ISCW003401 PE=3 SV=1 - [B7PCL8_IXOSC]	8	11	8	7
B7PCN1	Aldo-keto reductase, putative OS=Ixodes scapularis GN=IscW_ISCW002128 PE=4 SV=1 - [B7PCN1_IXOSC]	3	3	3	2
B7PCN3	Inhibitor of nuclear factor kappa-B kinase alpha, putative OS=Ixodes scapularis GN=IscW_ISCW002130 PE=4 SV=1 - [B7PCN3_IXOSC]	5	5	3	5
B7PCU5	2-oxoglutarate dehydrogenase, putative OS=Ixodes scapularis GN=IscW_ISCW003165 PE=4 SV=1 - [B7PCU5_IXOSC]	4	3	4	4
B7PCY1	DNA polymerase delta small subunit, putative OS=Ixodes scapularis GN=IscW_ISCW002294 PE=4 SV=1 - [B7PCY1_IXOSC]	0	2	0	0
B7PCY7	1-acyl-glycerol-3-phosphate acyltransferase, putative (Fragment) OS=Ixodes scapularis GN=IscW_ISCW003377 PE=4 SV=1 - [B7PCY7_IXOSC]	0	0	2	0
B7PD10	Carbon-nitrogen hydrolase, putative OS=Ixodes scapularis GN=IscW_ISCW017251 PE=4 SV=1 - [B7PD10_IXOSC]	2	0	2	0
B7PD11	Reticulocalbin, putative (Fragment) OS=Ixodes scapularis GN=IscW_ISCW017252 PE=4 SV=1 - [B7PD11_IXOSC]	3	3	0	2
B7PD15	ABC transporter, putative OS=Ixodes scapularis GN=IscW_ISCW001988 PE=4 SV=1 - [B7PD15_IXOSC]	2	0	3	0
B7PD37	Translation initiation factor 2, alpha subunit, putative OS=Ixodes scapularis GN=IscW_ISCW017360 PE=4 SV=1 - [B7PIDE8_6D_Infectada7_IXOSC]	5	6	4	3
B7PD38	40S ribosomal protein S12 OS=Ixodes scapularis GN=IscW_ISCW017361 PE=3 SV=1 - [B7PIDE8_6D_Infectada8_IXOSC]	4	2	6	2
B7PD56	Peptidyl-prolyl cis-trans isomerase OS=Ixodes scapularis GN=IscW_ISCW002493 PE=3 SV=1 - [B7PD56_IXOSC]	10	7	9	7
B7PD57	Integrin beta-3, putative (Fragment) OS=Ixodes scapularis GN=IscW_ISCW024103 PE=4 SV=1 - [B7PD57_IXOSC]	5	6	3	3
B7PD76	Erythrocyte band 7 integral membrane protein, putative (Fragment) OS=Ixodes scapularis GN=IscW_ISCW002156 PE=4 SV=1 - [B7PD76_IXOSC]	4	2	2	0
B7PD90	Aldose reductase, putative OS=Ixodes scapularis GN=IscW_ISCW016608 PE=4 SV=1 - [B7PD90_IXOSC]	0	0	2	0
B7PD93	Ran-binding protein, putative OS=Ixodes scapularis GN=IscW_ISCW016612 PE=4 SV=1 - [B7PD93_IXOSC]	18	12	7	10
B7PDB8	1,4-alpha-glucan branching enzyme, putative OS=Ixodes scapularis GN=IscW_ISCW003434 PE=4 SV=1 - [B7PDB8_IXOSC]	0	0	0	2
B7PDC8	Integrin alpha-ps, putative (Fragment) OS=Ixodes scapularis GN=IscW_ISCW003187 PE=3 SV=1 - [B7PDC8_IXOSC]	4	5	6	5
B7PDF5	Prolyl endopeptidase, putative OS=Ixodes scapularis GN=IscW_ISCW002432 PE=4 SV=1 - [B7PDF5_IXOSC]	6	7	3	4
B7PDF6	Secreted salivary gland peptide, putative OS=Ixodes scapularis GN=IscW_ISCW002434 PE=4 SV=1 - [B7PDF6_IXOSC]	0	2	0	0
B7PDF7	Na+/K+ ATPase, beta subunit, putative OS=Ixodes scapularis GN=IscW_ISCW016921 PE=3 SV=1 - [B7PDF7_IXOSC]	2	3	2	3
B7PDN8	Hydroxymethlglutaryl-CoA synthase, putative OS=Ixodes scapularis GN=IscW_ISCW002615 PE=4 SV=1 - [B7PDN8_IXOSC]	2	0	2	0
B7PDP5	RNA polymerase II transcription elongation factor, putative OS=Ixodes scapularis GN=IscW_ISCW002622 PE=4 SV=1 - [B7PDP5_IXOSC]	0	0	2	0
B7PDP6	Acetyl-CoA acetyltransferase, putative OS=Ixodes scapularis GN=IscW_ISCW002623 PE=3 SV=1 - [B7PDP6_IXOSC]	3	3	3	0
B7PDV5	Putative uncharacterized protein OS=Ixodes scapularis GN=IscW_ISCW003751 PE=4 SV=1 - [B7PDV5_IXOSC]	2	3	0	2
B7PDY5	Vesicle coat complex COPII, GTPase subunit SAR1, putative OS=Ixodes scapularis GN=IscW_ISCW004922 PE=3 SV=1 - [B7PDY5_IXOSC]	4	2	5	2
B7PE33	Parkinson disease 7 domain-containing protein, putative OS=Ixodes scapularis GN=IscW_ISCW005013 PE=4 SV=1 - [B7PE33_IXOSC]	0	2	2	0
B7PE34	Putative uncharacterized protein OS=Ixodes scapularis GN=IscW_ISCW005014 PE=4 SV=1 - [B7PE34_IXOSC]	2	0	2	3
B7PE36	Nucleosome assembly protein NAP-1, putative (Fragment) OS=Ixodes scapularis GN=IscW_ISCW005016 PE=3 SV=1 - [B7PE36_IXOSC]	6	5	4	5
B7PE37	Ribophorin II, putative OS=Ixodes scapularis GN=IscW_ISCW005017 PE=4 SV=1 - [B7PE37_IXOSC]	3	5	4	4
B7PE53	Beta-N-acetylhexosaminidase, putative OS=Ixodes scapularis GN=IscW_ISCW004208 PE=4 SV=1 - [B7PE53_IXOSC]	2	0	0	0
B7PE75	Fascin, putative OS=Ixodes scapularis GN=IscW_ISCW004404 PE=4 SV=1 - [B7PE75_IXOSC]	3	0	0	2
B7PE88	Putative uncharacterized protein (Fragment) OS=Ixodes scapularis GN=IscW_ISCW004844 PE=4 SV=1 - [B7PE88_IXOSC]	0	0	2	0
B7PEA1	Putative uncharacterized protein OS=Ixodes scapularis GN=IscW_ISCW024280 PE=4 SV=1 - [B7PEA1_IXOSC]	2	2	2	2
B7PEA4	Putative uncharacterized protein (Fragment) OS=Ixodes scapularis GN=IscW_ISCW004091 PE=4 SV=1 - [B7PEA4_IXOSC]	2	3	0	0
B7PEH7	Dihydrolipoamide transacylase, putative (Fragment) OS=Ixodes scapularis GN=IscW_ISCW018104 PE=3 SV=1 - [B7PEH7_IXOSC]	6	0	4	2
B7PEK1	Polypyrimidine tract binding protein, putative (Fragment) OS=Ixodes scapularis GN=IscW_ISCW018130 PE=4 SV=1 - [B7PEK1_IXOSC]	0	0	0	2
B7PEL0	Tetraspanin, putative OS=Ixodes scapularis GN=IscW_ISCW004397 PE=4 SV=1 - [B7PEL0_IXOSC]	0	2	0	0
B7PEL3	Protein tyrosine phosphatase, putative OS=Ixodes scapularis GN=IscW_ISCW017698 PE=4 SV=1 - [B7PEL3_IXOSC]	5	2	5	0
B7PEN4	Heat shock protein, putative OS=Ixodes scapularis GN=IscW_ISCW017754 PE=3 SV=1 - [B7PEN4_IXOSC]	21	23	23	21
B7PET5	Putative uncharacterized protein (Fragment) OS=Ixodes scapularis GN=IscW_ISCW017809 PE=4 SV=1 - [B7PET5_IXOSC]	4	0	0	0
B7PEV0	Chaperonin subunit, putative OS=Ixodes scapularis GN=IscW_ISCW017824 PE=3 SV=1 - [B7PEV0_IXOSC]	18	15	18	16
B7PEY0	AP-2 complex subunit alpha-1, putative OS=Ixodes scapularis GN=IscW_ISCW018035 PE=4 SV=1 - [B7PEY0_IXOSC]	6	5	0	6
B7PEY5	Alanyl-tRNA synthetase, putative OS=Ixodes scapularis GN=IscW_ISCW018040 PE=4 SV=1 - [B7PEY5_IXOSC]	12	9	5	9
B7PEY6	Alanyl-tRNA synthetase, putative (Fragment) OS=Ixodes scapularis GN=IscW_ISCW018041 PE=4 SV=1 - [B7PEY6_IXOSC]	2	2	2	0
B7PEY9	Lysyl-tRNA synthetase OS=Ixodes scapularis GN=IscW_ISCW018044 PE=3 SV=1 - [B7PEY9_IXOSC]	5	3	0	3
B7PF28	Longipain, putative OS=Ixodes scapularis GN=IscW_ISCW004002 PE=3 SV=1 - [B7PF28_IXOSC]	3	3	3	3
B7PF53	MACRO domain-containing protein, putative OS=Ixodes scapularis GN=IscW_ISCW004288 PE=4 SV=1 - [B7PF53_IXOSC]	5	5	5	4
B7PF92	Cysteine synthase, putative OS=Ixodes scapularis GN=IscW_ISCW003755 PE=4 SV=1 - [B7PF92_IXOSC]	0	3	0	0
B7PFI4	Leucine rich domain-containing protein, putative OS=Ixodes scapularis GN=IscW_ISCW018341 PE=4 SV=1 - [B7PFI4_IXOSC]	4	3	3	4
B7PFJ2	Isocitrate dehydrogenase [NADP] OS=Ixodes scapularis GN=IscW_ISCW003975 PE=3 SV=1 - [B7PFJ2_IXOSC]	12	10	12	9
B7PFJ9	Putative uncharacterized protein OS=Ixodes scapularis GN=IscW_ISCW003982 PE=4 SV=1 - [B7PFJ9_IXOSC]	3	3	0	2
B7PFM8	Leucyl-tRNA synthetase, putative OS=Ixodes scapularis GN=IscW_ISCW017581 PE=3 SV=1 - [B7PFM8_IXOSC]	7	9	4	3
B7PFN2	Translation initiation inhibitor UK114/IBM1, putative OS=Ixodes scapularis GN=IscW_ISCW017587 PE=4 SV=1 - [B7PFN2_IXOSC]	2	0	0	0
B7PFP9	Dynactin subunit, putative OS=Ixodes scapularis GN=IscW_ISCW005007 PE=4 SV=1 - [B7PFP9_IXOSC]	5	0	4	0
B7PFS8	60S ribosomal protein L5, putative OS=Ixodes scapularis GN=IscW_ISCW017610 PE=3 SV=1 - [B7PFS8_IXOSC]	5	5	6	6
B7PFT8	U4/U6 small nuclear ribonucleoprotein Prp4, putative OS=Ixodes scapularis GN=IscW_ISCW017622 PE=4 SV=1 - [B7PFT8_IXOSC]	3	0	0	0
B7PG66	Protein Mo25, putative (Fragment) OS=Ixodes scapularis GN=IscW_ISCW004710 PE=4 SV=1 - [B7PG66_IXOSC]	0	0	4	0
B7PG97	Transcription factor NFAT, subunit NF45, putative (Fragment) OS=Ixodes scapularis GN=IscW_ISCW017579 PE=4 SV=1 - [B7PG97_IXOSC]	3	0	3	4
B7PGC4	Uridine 5'-monophosphate synthase, putative OS=Ixodes scapularis GN=IscW_ISCW004439 PE=3 SV=1 - [B7PGC4_IXOSC]	4	2	4	3
B7PGD5	Serine hydroxymethyltransferase (Fragment) OS=Ixodes scapularis GN=IscW_ISCW004246 PE=3 SV=1 - [B7PGD5_IXOSC]	4	2	6	0
B7PGE1	Putative uncharacterized protein OS=Ixodes scapularis GN=IscW_ISCW004252 PE=4 SV=1 - [B7PGE1_IXOSC]	9	9	9	6
B7PGI8	Alpha tubulin, putative OS=Ixodes scapularis GN=IscW_ISCW004211 PE=3 SV=1 - [B7PGI8_IXOSC]	10	10	10	0
B7PGM6	G-3-P dehydrogenase, putative (Fragment) OS=Ixodes scapularis GN=IscW_ISCW004858 PE=4 SV=1 - [B7PGM6_IXOSC]	15	11	11	9
B7PGP3	Putative uncharacterized protein OS=Ixodes scapularis GN=IscW_ISCW004207 PE=4 SV=1 - [B7PGP3_IXOSC]	2	0	0	0
B7PGQ2	Calnexin, putative OS=Ixodes scapularis GN=IscW_ISCW003709 PE=3 SV=1 - [B7PGQ2_IXOSC]	3	4	3	4
B7PGU6	Putative uncharacterized protein OS=Ixodes scapularis GN=IscW_ISCW018317 PE=4 SV=1 - [B7PGU6_IXOSC]	3	0	0	0
B7PH12	Glutathione S-transferase, putative (Fragment) OS=Ixodes scapularis GN=IscW_ISCW024224 PE=4 SV=1 - [B7PH12_IXOSC]	0	0	2	0
B7PH13	20S proteasome, regulatory subunit beta, putative OS=Ixodes scapularis GN=IscW_ISCW004008 PE=3 SV=1 - [B7PH13_IXOSC]	0	2	2	2
B7PH43	Alpha tubulin OS=Ixodes scapularis GN=IscW_ISCW003527 PE=3 SV=1 - [B7PH43_IXOSC]	14	0	0	0
B7PH44	Malate dehydrogenase, putative OS=Ixodes scapularis GN=IscW_ISCW003528 PE=3 SV=1 - [B7PH44_IXOSC]	12	11	12	10
B7PH63	Elongation factor 1 gamma, putative (Fragment) OS=Ixodes scapularis GN=IscW_ISCW004346 PE=4 SV=1 - [B7PH63_IXOSC]	0	2	0	0
B7PH72	Putative uncharacterized protein (Fragment) OS=Ixodes scapularis GN=IscW_ISCW004355 PE=4 SV=1 - [B7PH72_IXOSC]	3	0	0	0
B7PH82	Secretory carrier-associated membrane protein, putative OS=Ixodes scapularis GN=IscW_ISCW004504 PE=4 SV=1 - [B7PH82_IXOSC]	0	2	2	2
B7PHA0	Protein disulfide isomerase, putative OS=Ixodes scapularis GN=IscW_ISCW004748 PE=3 SV=1 - [B7PHA0_IXOSC]	8	7	6	8
B7PHC3	Carbon-nitrogen hydrolase, putative OS=Ixodes scapularis GN=IscW_ISCW004822 PE=4 SV=1 - [B7PHIDE8_2D_Infectada_IXOSC]	13	12	10	11
B7PHG6	Zinc finger protein, putative OS=Ixodes scapularis GN=IscW_ISCW018290 PE=4 SV=1 - [B7PHG6_IXOSC]	2	0	0	2
B7PHJ5	Cytochrome b5 domain-containing protein, putative (Fragment) OS=Ixodes scapularis GN=IscW_ISCW004571 PE=4 SV=1 - [B7PHJ5_IXOSC]	3	5	6	4
B7PHM9	Isocitrate dehydrogenase, putative (Fragment) OS=Ixodes scapularis GN=IscW_ISCW004116 PE=3 SV=1 - [B7PHM9_IXOSC]	6	6	4	5
B7PI27	Oxoglutarate/malate carrier protein, putative OS=Ixodes scapularis GN=IscW_ISCW005064 PE=3 SV=1 - [B7PI27_IXOSC]	0	0	2	0
B7PI69	Putative uncharacterized protein (Fragment) OS=Ixodes scapularis GN=IscW_ISCW017641 PE=4 SV=1 - [B7PI69_IXOSC]	2	3	3	2
B7PI71	NADH:ubiquinone oxidoreductase, NDUFS2/49 kDa subunit, putative OS=Ixodes scapularis GN=IscW_ISCW017643 PE=3 SV=1 - [B7PI71_IXOSC]	2	2	2	0
B7PI76	Putative uncharacterized protein OS=Ixodes scapularis GN=IscW_ISCW004893 PE=3 SV=1 - [B7PI76_IXOSC]	2	0	0	0
B7PI85	FACT complex subunit spt16, putative OS=Ixodes scapularis GN=IscW_ISCW004234 PE=4 SV=1 - [B7PI85_IXOSC]	2	2	2	0
B7PIF7	Transcription termination factor, mTERF, putative OS=Ixodes scapularis GN=IscW_ISCW004029 PE=4 SV=1 - [B7PIF7_IXOSC]	2	0	0	0
B7PII7	Putative uncharacterized protein OS=Ixodes scapularis GN=IscW_ISCW003946 PE=4 SV=1 - [B7PII7_IXOSC]	2	0	0	2
B7PIM4	Ku P80 DNA helicase, putative OS=Ixodes scapularis GN=IscW_ISCW017702 PE=4 SV=1 - [B7PIM4_IXOSC]	3	0	0	0
B7PIM5	CNDP dipeptidase, putative (Fragment) OS=Ixodes scapularis GN=IscW_ISCW017703 PE=4 SV=1 - [B7PIM5_IXOSC]	13	10	11	8
B7PIN1	Heat shock protein 20.6, putative OS=Ixodes scapularis GN=IscW_ISCW017709 PE=3 SV=1 - [B7PIN1_IXOSC]	6	6	6	6
B7PIV5	Glutathione S-transferase, putative OS=Ixodes scapularis GN=IscW_ISCW003939 PE=4 SV=1 - [B7PIV5_IXOSC]	4	2	4	3
B7PIV8	Putative uncharacterized protein (Fragment) OS=Ixodes scapularis GN=IscW_ISCW003461 PE=4 SV=1 - [B7PIV8_IXOSC]	3	5	0	2
B7PIZ1	GDI-1 GDP dissociation inhibitor, putative (Fragment) OS=Ixodes scapularis GN=IscW_ISCW017892 PE=4 SV=1 - [B7PIZ1_IXOSC]	15	15	16	13
B7PIZ2	ADP-ribosylation factor, putative (Fragment) OS=Ixodes scapularis GN=IscW_ISCW017893 PE=4 SV=1 - [B7PIZ2_IXOSC]	3	3	3	0
B7PIZ3	Glutamate/leucine/phenylalanine/valine dehydrogenase, putative OS=Ixodes scapularis GN=IscW_ISCW017894 PE=4 SV=1 - [B7PIZ3_IXOSC]	2	2	0	0
B7PJ43	Coiled-coil domain-containing protein, putative OS=Ixodes scapularis GN=IscW_ISCW004576 PE=4 SV=1 - [B7PJ43_IXOSC]	2	2	0	0
B7PJ70	Reticulon/nogo, putative OS=Ixodes scapularis GN=IscW_ISCW004407 PE=4 SV=1 - [B7PJ70_IXOSC]	5	3	5	3
B7PJA8	Long chain fatty acid CoA ligase, putative OS=Ixodes scapularis GN=IscW_ISCW004612 PE=4 SV=1 - [B7PJA8_IXOSC]	4	6	3	3
B7PJB6	Elongation factor 1-beta OS=Ixodes scapularis GN=IscW_ISCW004620 PE=3 SV=1 - [B7PJB6_IXOSC]	2	0	2	0
B7PJG1	Exportin, putative OS=Ixodes scapularis GN=IscW_ISCW004041 PE=4 SV=1 - [B7PJG1_IXOSC]	5	7	3	5
B7PJJ4	Putative uncharacterized protein OS=Ixodes scapularis GN=IscW_ISCW005183 PE=4 SV=1 - [B7PJJ4_IXOSC]	0	3	0	2
B7PJK3	Putative uncharacterized protein OS=Ixodes scapularis GN=IscW_ISCW018151 PE=4 SV=1 - [B7PJK3_IXOSC]	0	2	3	3
B7PJK8	Programmed cell death-involved protein, putative OS=Ixodes scapularis GN=IscW_ISCW018158 PE=4 SV=1 - [B7PJK8_IXOSC]	2	0	0	2
B7PJM6	S-adenosylmethionine synthase (Fragment) OS=Ixodes scapularis GN=IscW_ISCW004274 PE=3 SV=1 - [B7PJM6_IXOSC]	6	2	4	2
B7PJN8	Putative uncharacterized protein OS=Ixodes scapularis GN=IscW_ISCW017652 PE=4 SV=1 - [B7PJN8_IXOSC]	0	0	0	3
B7PJP4	Dolichyl-di-phosphooligosaccharide protein glycotransferase, putative (Fragment) OS=Ixodes scapularis GN=IscW_ISCW017658 PE=4 SV=1 - [B7PJP4_IXOSC]	4	4	5	5
B7PJP9	Enolase OS=Ixodes scapularis GN=IscW_ISCW017666 PE=3 SV=1 - [B7PJP9_IXOSC]	5	4	4	3
B7PJR2	Proteasome assembly chaperone, putative OS=Ixodes scapularis GN=IscW_ISCW004726 PE=4 SV=1 - [B7PJR2_IXOSC]	2	0	0	0
B7PJR8	Medium-chain acyl-CoA dehydrogenase, putative OS=Ixodes scapularis GN=IscW_ISCW003911 PE=3 SV=1 - [B7PJR8_IXOSC]	3	3	4	2
B7PJS9	Splicing factor hnRNP-F, putative OS=Ixodes scapularis GN=IscW_ISCW004442 PE=4 SV=1 - [B7PJS9_IXOSC]	0	0	4	0
B7PJY6	Flavonol reductase/cinnamoyl-CoA reductase, putative OS=Ixodes scapularis GN=IscW_ISCW003581 PE=4 SV=1 - [B7PJY6_IXOSC]	4	2	5	3
B7PK58	Mucin, putative (Fragment) OS=Ixodes scapularis GN=IscW_ISCW005085 PE=4 SV=1 - [B7PK58_IXOSC]	2	2	2	2
B7PKA3	PDZ domain-containing protein, putative (Fragment) OS=Ixodes scapularis GN=IscW_ISCW003476 PE=4 SV=1 - [B7PKIDE8_2D_Control_IXOSC]	2	0	0	2
B7PKA9	Coiled-coil tumor protein D52, putative OS=Ixodes scapularis GN=IscW_ISCW006441 PE=4 SV=1 - [B7PKA9_IXOSC]	2	2	2	0
B7PKB9	Lumican, putative (Fragment) OS=Ixodes scapularis GN=IscW_ISCW005645 PE=4 SV=1 - [B7PKB9_IXOSC]	4	2	4	2
B7PKG2	Fasciclin domain-containing protein, putative OS=Ixodes scapularis GN=IscW_ISCW006195 PE=4 SV=1 - [B7PKG2_IXOSC]	6	4	3	4
B7PKH2	Mcm2/3, putative (Fragment) OS=Ixodes scapularis GN=IscW_ISCW019158 PE=3 SV=1 - [B7PKH2_IXOSC]	5	3	0	3
B7PKK7	Ubiquitin protein ligase, putative OS=Ixodes scapularis GN=IscW_ISCW006743 PE=3 SV=1 - [B7PKK7_IXOSC]	4	0	6	0
B7PKM5	Short-chain dehydrogenase, putative (Fragment) OS=Ixodes scapularis GN=IscW_ISCW018577 PE=4 SV=1 - [B7PKM5_IXOSC]	6	6	7	4
B7PKN6	Glycerol-3-phosphate acyltransferase, putative (Fragment) OS=Ixodes scapularis GN=IscW_ISCW018554 PE=4 SV=1 - [B7PKN6_IXOSC]	3	3	5	0
B7PKN7	GMP synthase, putative (Fragment) OS=Ixodes scapularis GN=IscW_ISCW018543 PE=4 SV=1 - [B7PKN7_IXOSC]	4	2	0	2
B7PKP8	Spermidine synthase, putative OS=Ixodes scapularis GN=IscW_ISCW018699 PE=3 SV=1 - [B7PKP8_IXOSC]	0	4	2	2
B7PKP9	Glyceraldehyde-3-phosphate dehydrogenase OS=Ixodes scapularis GN=IscW_ISCW018700 PE=3 SV=1 - [B7PKP9_IXOSC]	8	7	8	7
B7PKR2	3 hydroxysteroid dehydrogenase, putative OS=Ixodes scapularis GN=IscW_ISCW018715 PE=3 SV=1 - [B7PKR2_IXOSC]	3	3	2	4
B7PKR5	Glutamyl-tRNA synthetase, cytoplasmic, putative OS=Ixodes scapularis GN=IscW_ISCW018719 PE=3 SV=1 - [B7PKR5_IXOSC]	12	9	4	9
B7PKV8	RNA-binding protein, putative OS=Ixodes scapularis GN=IscW_ISCW006831 PE=4 SV=1 - [B7PKV8_IXOSC]	4	0	0	0
B7PKX9	RAS-related protein, putative OS=Ixodes scapularis GN=IscW_ISCW018962 PE=3 SV=1 - [B7PKX9_IXOSC]	5	4	6	0
B7PKY7	ABC transporter, putative (Fragment) OS=Ixodes scapularis GN=IscW_ISCW006603 PE=3 SV=1 - [B7PKY7_IXOSC]	0	0	2	0
B7PKZ6	Serpin 2, putative OS=Ixodes scapularis GN=IscW_ISCW018607 PE=3 SV=1 - [B7PKZ6_IXOSC]	6	4	7	5
B7PKZ7	Adipocyte plasma membrane-associated protein, putative OS=Ixodes scapularis GN=IscW_ISCW018608 PE=4 SV=1 - [B7PKZ7_IXOSC]	0	0	2	0
B7PKZ8	Hemomucin, putative (Fragment) OS=Ixodes scapularis GN=IscW_ISCW018609 PE=4 SV=1 - [B7PKZ8_IXOSC]	0	2	0	0
B7PL04	Pyruvate decarboxylase (E-1) alpha subunit, putative (Fragment) OS=Ixodes scapularis GN=IscW_ISCW018615 PE=4 SV=1 - [B7PL04_IXOSC]	5	0	0	0
B7PL25	Double-stranded RNA-specific editase B2, putative OS=Ixodes scapularis GN=IscW_ISCW018470 PE=4 SV=1 - [B7PL25_IXOSC]	7	4	3	4
B7PL57	Preamylase, putative (Fragment) OS=Ixodes scapularis GN=IscW_ISCW006372 PE=3 SV=1 - [B7PL57_IXOSC]	4	4	3	3
B7PL84	Tropomodulin, putative OS=Ixodes scapularis GN=IscW_ISCW005954 PE=4 SV=1 - [B7PL84_IXOSC]	0	2	2	0
B7PL87	Putative uncharacterized protein OS=Ixodes scapularis GN=IscW_ISCW006391 PE=4 SV=1 - [B7PL87_IXOSC]	3	0	0	2
B7PLA5	Cisplatin resistance-associated overexpressed protein, putative (Fragment) OS=Ixodes scapularis GN=IscW_ISCW018745 PE=4 SV=1 - [B7PLA5_IXOSC]	2	0	0	0
B7PLE5	Putative uncharacterized protein (Fragment) OS=Ixodes scapularis GN=IscW_ISCW005474 PE=4 SV=1 - [B7PLE5_IXOSC]	2	0	0	2
B7PLE8	IMP-GMP specific 5'-nucleotidase, putative (Fragment) OS=Ixodes scapularis GN=IscW_ISCW005412 PE=4 SV=1 - [B7PLE8_IXOSC]	2	0	0	0
B7PLH3	Putative uncharacterized protein OS=Ixodes scapularis GN=IscW_ISCW006303 PE=4 SV=1 - [B7PLH3_IXOSC]	0	0	2	0
B7PLJ6	Glycerol-3-phosphate dehydrogenase, putative OS=Ixodes scapularis GN=IscW_ISCW005254 PE=3 SV=1 - [B7PLJ6_IXOSC]	4	0	6	0
B7PLL8	Estradiol 17-beta-dehydrogenase, putative OS=Ixodes scapularis GN=IscW_ISCW005296 PE=3 SV=1 - [B7PLL8_IXOSC]	4	6	0	4
B7PLM8	Dehydrogenase, putative OS=Ixodes scapularis GN=IscW_ISCW005309 PE=3 SV=1 - [B7PLM8_IXOSC]	0	0	0	2
B7PLP7	Ribosome biogenesis protein-Nop58p/Nop5p, putative OS=Ixodes scapularis GN=IscW_ISCW006002 PE=4 SV=1 - [B7PLP7_IXOSC]	3	5	5	3
B7PLS2	Sulfhydryl oxidase, putative (Fragment) OS=Ixodes scapularis GN=IscW_ISCW006249 PE=4 SV=1 - [B7PLS2_IXOSC]	0	0	2	0
B7PM02	Proteasome subunit beta type OS=Ixodes scapularis GN=IscW_ISCW006222 PE=3 SV=1 - [B7PM02_IXOSC]	4	0	3	0
B7PM08	eIF2-interacting protein ABC50, putative (Fragment) OS=Ixodes scapularis GN=IscW_ISCW006228 PE=4 SV=1 - [B7PM08_IXOSC]	2	2	0	2
B7PM12	Dynamin, putative OS=Ixodes scapularis GN=IscW_ISCW005274 PE=3 SV=1 - [B7PM12_IXOSC]	0	2	0	0
B7PM30	Gamma-glutamylcysteine synthetase, putative OS=Ixodes scapularis GN=IscW_ISCW005918 PE=4 SV=1 - [B7PM30_IXOSC]	2	0	0	0
B7PMA5	Transmembrane protein, putative OS=Ixodes scapularis GN=IscW_ISCW018976 PE=4 SV=1 - [B7PMA5_IXOSC]	2	0	0	0
B7PMB5	Phosphatidylinositol-binding clathrin assembly protein, putative OS=Ixodes scapularis GN=IscW_ISCW006457 PE=4 SV=1 - [B7PMB5_IXOSC]	2	0	0	2
B7PME9	Cytochrome P450, putative (Fragment) OS=Ixodes scapularis GN=IscW_ISCW019198 PE=3 SV=1 - [B7PME9_IXOSC]	2	2	2	0
B7PMR5	ABC transporter, putative (Fragment) OS=Ixodes scapularis GN=IscW_ISCW006658 PE=3 SV=1 - [B7PMR5_IXOSC]	0	0	2	0
B7PMS4	Stearoyl-CoA desaturase, putative OS=Ixodes scapularis GN=IscW_ISCW005342 PE=3 SV=1 - [B7PMS4_IXOSC]	0	0	2	0
B7PMU8	Putative uncharacterized protein OS=Ixodes scapularis GN=IscW_ISCW006146 PE=4 SV=1 - [B7PMU8_IXOSC]	0	0	0	2
B7PMX4	AP-3 complex subunit beta-1, putative OS=Ixodes scapularis GN=IscW_ISCW005629 PE=4 SV=1 - [B7PMX4_IXOSC]	2	0	0	0
B7PMY6	Actin depolymerizing factor, putative OS=Ixodes scapularis GN=IscW_ISCW006326 PE=4 SV=1 - [B7PMY6_IXOSC]	9	11	11	7
B7PMY7	Protein phosphatase 2A B56 regulatory subunit gamma 3 isoform, putative OS=Ixodes scapularis GN=IscW_ISCW006327 PE=4 SV=1 - [B7PMY7_IXOSC]	2	0	0	2
B7PN09	Ribose-phosphate pyrophosphokinase 1, putative OS=Ixodes scapularis GN=IscW_ISCW018507 PE=3 SV=1 - [B7PN09_IXOSC]	2	0	2	0
B7PN18	ABC transporter, putative OS=Ixodes scapularis GN=IscW_ISCW018516 PE=4 SV=1 - [B7PN18_IXOSC]	0	2	0	2
B7PN20	Septin, putative (Fragment) OS=Ixodes scapularis GN=IscW_ISCW018518 PE=3 SV=1 - [B7PN20_IXOSC]	0	3	0	0
B7PN29	Steroid membrane receptor Hpr6.6/25-Dx, putative OS=Ixodes scapularis GN=IscW_ISCW018528 PE=4 SV=1 - [B7PN29_IXOSC]	2	3	3	2
B7PN34	KH domain RNA binding protein, putative (Fragment) OS=Ixodes scapularis GN=IscW_ISCW005319 PE=4 SV=1 - [B7PN34_IXOSC]	4	3	3	3
B7PNE2	Cysteinyl-tRNA synthetase, putative OS=Ixodes scapularis GN=IscW_ISCW018842 PE=3 SV=1 - [B7PNE2_IXOSC]	7	3	0	6
B7PNL5	Syntenin, putative OS=Ixodes scapularis GN=IscW_ISCW005775 PE=4 SV=1 - [B7PNL5_IXOSC]	2	4	2	2
B7PNN1	Proteasome subunit alpha type OS=Ixodes scapularis GN=IscW_ISCW005463 PE=3 SV=1 - [B7PNN1_IXOSC]	6	5	7	7
B7PNN7	Attractin and platelet-activating factor acetylhydrolase, putative OS=Ixodes scapularis GN=IscW_ISCW006386 PE=4 SV=1 - [B7PNN7_IXOSC]	3	0	2	5
B7PNS0	Dendritic cell protein, putative OS=Ixodes scapularis GN=IscW_ISCW005874 PE=4 SV=1 - [B7PNS0_IXOSC]	4	0	5	0
B7PNU9	DnaJ domain and thioredoxin-containing protein, putative OS=Ixodes scapularis GN=IscW_ISCW018779 PE=4 SV=1 - [B7PNU9_IXOSC]	14	14	9	11
B7PNX4	NADH:ubiquinone oxidoreductase, NDUFV1/51kDa subunit, putative OS=Ixodes scapularis GN=IscW_ISCW005985 PE=4 SV=1 - [B7PNX4_IXOSC]	3	0	0	2
B7PNX6	Proteasome subunit beta type OS=Ixodes scapularis GN=IscW_ISCW005987 PE=3 SV=1 - [B7PNX6_IXOSC]	0	3	3	4
B7PNZ2	Putative uncharacterized protein OS=Ixodes scapularis GN=IscW_ISCW018871 PE=4 SV=1 - [B7PNZ2_IXOSC]	3	2	3	3
B7PNZ4	Short-chain alcohol dehydrogenase, putative OS=Ixodes scapularis GN=IscW_ISCW018873 PE=3 SV=1 - [B7PNZ4_IXOSC]	2	3	3	0
B7PP17	Anamorsin homolog OS=Ixodes scapularis GN=ISCW019144 PE=3 SV=1 - [DRE2_IXOSC]	6	3	5	4
B7PP20	Ubiquitin-conjugating enzyme, putative OS=Ixodes scapularis GN=IscW_ISCW019147 PE=4 SV=1 - [B7PP20_IXOSC]	2	0	3	2
B7PP46	Putative uncharacterized protein OS=Ixodes scapularis GN=IscW_ISCW006790 PE=4 SV=1 - [B7PP46_IXOSC]	2	0	2	0
B7PP48	Putative uncharacterized protein OS=Ixodes scapularis GN=IscW_ISCW006792 PE=4 SV=1 - [B7PP48_IXOSC]	2	0	3	0
B7PP73	Mitogen-activated protein kinase kinase MKK4, putative (Fragment) OS=Ixodes scapularis GN=IscW_ISCW005428 PE=4 SV=1 - [B7PP73_IXOSC]	0	0	2	0
B7PP92	Vacuolar H+-ATPase V1 sector, subunit D, putative OS=Ixodes scapularis GN=IscW_ISCW019075 PE=4 SV=1 - [B7PP92_IXOSC]	3	0	0	0
B7PPD5	26S proteasome regulatory subunit S3, putative (Fragment) OS=Ixodes scapularis GN=IscW_ISCW024379 PE=4 SV=1 - [B7PPD5_IXOSC]	0	0	0	2
B7PPI2	Ran-binding protein, putative OS=Ixodes scapularis GN=IscW_ISCW018424 PE=4 SV=1 - [B7PPI2_IXOSC]	3	4	2	2
B7PPI3	Secreted protein, putative OS=Ixodes scapularis GN=IscW_ISCW018425 PE=4 SV=1 - [B7PPI3_IXOSC]	7	5	6	3
B7PPJ5	Grpe protein, putative OS=Ixodes scapularis GN=IscW_ISCW005818 PE=3 SV=1 - [B7PPJ5_IXOSC]	2	0	4	2
B7PPL3	Microtubule-binding protein, putative OS=Ixodes scapularis GN=IscW_ISCW006702 PE=4 SV=1 - [B7PPL3_IXOSC]	5	5	6	4
B7PPP3	Arginine-rich protein, putative OS=Ixodes scapularis GN=IscW_ISCW006484 PE=4 SV=1 - [B7PPP3_IXOSC]	5	5	5	5
B7PPP4	HSP70, putative (Fragment) OS=Ixodes scapularis GN=IscW_ISCW006485 PE=3 SV=1 - [B7PPP4_IXOSC]	2	0	0	0
B7PPP8	Dynamin, putative (Fragment) OS=Ixodes scapularis GN=IscW_ISCW018476 PE=3 SV=1 - [B7PPP8_IXOSC]	3	3	2	3
B7PPR4	RSZp22 protein, putative OS=Ixodes scapularis GN=IscW_ISCW006562 PE=4 SV=1 - [B7PPR4_IXOSC]	5	0	2	4
B7PPR5	Putative uncharacterized protein (Fragment) OS=Ixodes scapularis GN=IscW_ISCW006563 PE=4 SV=1 - [B7PPR5_IXOSC]	4	5	4	4
B7PPR8	FK506 binding protein (FKBP), putative OS=Ixodes scapularis GN=IscW_ISCW006566 PE=4 SV=1 - [B7PPR8_IXOSC]	7	4	4	7
B7PPS4	HSP70 binding protein, putative (Fragment) OS=Ixodes scapularis GN=IscW_ISCW006573 PE=4 SV=1 - [B7PPS4_IXOSC]	0	0	2	0
B7PPV3	Box H/ACA snoRNP, putative (Fragment) OS=Ixodes scapularis GN=IscW_ISCW019216 PE=4 SV=1 - [B7PPV3_IXOSC]	2	2	2	2
B7PQ21	DEAD box ATP-dependent RNA helicase, putative (Fragment) OS=Ixodes scapularis GN=IscW_ISCW019100 PE=3 SV=1 - [B7PQ21_IXOSC]	11	8	7	10
B7PQ67	Maf protein, putative OS=Ixodes scapularis GN=IscW_ISCW005846 PE=3 SV=1 - [B7PQ67_IXOSC]	2	0	2	0
B7PQ98	Phosphoprotein/coiled-coil protein, putative OS=Ixodes scapularis GN=IscW_ISCW006172 PE=4 SV=1 - [B7PQ98_IXOSC]	2	0	2	2
B7PQA7	Secreted protein, putative OS=Ixodes scapularis GN=IscW_ISCW006190 PE=4 SV=1 - [B7PQA7_IXOSC]	8	6	9	4
B7PQC5	60S acidic ribosomal protein P1, putative (Fragment) OS=Ixodes scapularis GN=IscW_ISCW006538 PE=4 SV=1 - [B7PQC5_IXOSC]	2	0	2	0
B7PQD3	RNA polymerase II protein ral transcription factor BTF3, putative OS=Ixodes scapularis GN=IscW_ISCW006276 PE=4 SV=1 - [B7PQIDE8_6D_Infectada_IXOSC]	2	0	0	2
B7PQE0	Coatomer, alpha chain, putative (Fragment) OS=Ixodes scapularis GN=IscW_ISCW006283 PE=4 SV=1 - [B7PQE0_IXOSC]	3	3	2	2
B7PQI4	Putative uncharacterized protein OS=Ixodes scapularis GN=IscW_ISCW005373 PE=4 SV=1 - [B7PQI4_IXOSC]	3	2	3	0
B7PQJ9	ATP-dependent RNA helicase, putative OS=Ixodes scapularis GN=IscW_ISCW005709 PE=4 SV=1 - [B7PQJ9_IXOSC]	0	2	0	0
B7PQK7	Integrin alpha-ps, putative OS=Ixodes scapularis GN=IscW_ISCW005672 PE=3 SV=1 - [B7PQK7_IXOSC]	0	2	0	0
B7PQL7	Pentatricopeptide repeat-containing protein, putative (Fragment) OS=Ixodes scapularis GN=IscW_ISCW019021 PE=4 SV=1 - [B7PQL7_IXOSC]	2	3	0	0
B7PQM6	Ptm1, putative OS=Ixodes scapularis GN=IscW_ISCW019030 PE=4 SV=1 - [B7PQM6_IXOSC]	0	0	2	0
B7PQP3	T-cell immunomodulatory protein, putative (Fragment) OS=Ixodes scapularis GN=IscW_ISCW006297 PE=4 SV=1 - [B7PQP3_IXOSC]	3	2	0	2
B7PQP6	Acetyl-CoA acetyltransferase, putative (Fragment) OS=Ixodes scapularis GN=IscW_ISCW005457 PE=3 SV=1 - [B7PQP6_IXOSC]	6	6	7	6
B7PQP7	Hydroxyacyl-CoA dehydrogenase, putative (Fragment) OS=Ixodes scapularis GN=IscW_ISCW005458 PE=4 SV=1 - [B7PQP7_IXOSC]	5	7	6	2
B7PQS1	Phenylalanyl-tRNA synthetase beta subunit, putative OS=Ixodes scapularis GN=IscW_ISCW018574 PE=4 SV=1 - [B7PQS1_IXOSC]	11	4	3	6
B7PQT4	Racgtpase-activating protein, putative OS=Ixodes scapularis GN=IscW_ISCW018764 PE=4 SV=1 - [B7PQT4_IXOSC]	2	0	0	0
B7PR15	Myosin IA, putative OS=Ixodes scapularis GN=IscW_ISCW018858 PE=4 SV=1 - [B7PR15_IXOSC]	3	2	0	0
B7PR58	GTP binding protein Rab-1A OS=Ixodes scapularis GN=IscW_ISCW006071 PE=4 SV=1 - [B7PR58_IXOSC]	3	3	3	0
B7PR76	Branched chain alpha-keto acid dehydrogenase, putative (Fragment) OS=Ixodes scapularis GN=IscW_ISCW019115 PE=4 SV=1 - [B7PR76_IXOSC]	2	2	2	2
B7PR78	Pyridoxine kinase, putative (Fragment) OS=Ixodes scapularis GN=IscW_ISCW019117 PE=4 SV=1 - [B7PR78_IXOSC]	2	0	0	2
B7PR82	Thioredoxin reductase, putative OS=Ixodes scapularis GN=IscW_ISCW019121 PE=4 SV=1 - [B7PR82_IXOSC]	3	0	0	2
B7PR83	Ubiquitin conjugating enzyme E1, putative OS=Ixodes scapularis GN=IscW_ISCW019122 PE=4 SV=1 - [B7PR83_IXOSC]	0	0	0	2
B7PR84	Ubiquitin-activating enzyme E1, putative (Fragment) OS=Ixodes scapularis GN=IscW_ISCW019123 PE=3 SV=1 - [B7PR84_IXOSC]	19	16	13	17
B7PR86	Pyruvate dehydrogenase, putative OS=Ixodes scapularis GN=IscW_ISCW019126 PE=4 SV=1 - [B7PR86_IXOSC]	2	3	5	2
B7PR90	Ribosomal protein L13A, putative OS=Ixodes scapularis GN=IscW_ISCW019130 PE=4 SV=1 - [B7PR90_IXOSC]	0	0	4	0
B7PRD1	DNAJ domain containing protein OS=Ixodes scapularis GN=IscW_ISCW007192 PE=4 SV=1 - [B7PRD1_IXOSC]	2	0	0	2
B7PRF6	1,2-dihydroxy-3-keto-5-methylthiopentene dioxygenase OS=Ixodes scapularis GN=IscW_ISCW007295 PE=3 SV=1 - [MTND_IXOSC]	0	0	2	0
B7PRG2	60S acidic ribosomal protein P0, putative OS=Ixodes scapularis GN=IscW_ISCW007303 PE=3 SV=1 - [B7PRG2_IXOSC]	8	8	9	7
B7PRG5	Tetratricopeptide repeat protein, putative OS=Ixodes scapularis GN=IscW_ISCW007306 PE=4 SV=1 - [B7PRG5_IXOSC]	2	2	2	2
B7PRH2	Malate dehydrogenase OS=Ixodes scapularis GN=IscW_ISCW007624 PE=3 SV=1 - [B7PRH2_IXOSC]	5	3	3	4
B7PRH5	T-complex protein 1 subunit delta OS=Ixodes scapularis GN=IscW_ISCW007627 PE=3 SV=1 - [B7PRH5_IXOSC]	10	10	11	9
B7PRH6	Glyoxylase, putative OS=Ixodes scapularis GN=IscW_ISCW019663 PE=4 SV=1 - [B7PRH6_IXOSC]	3	3	2	3
B7PRJ9	Acid sphingomyelinase, putative OS=Ixodes scapularis GN=IscW_ISCW007544 PE=4 SV=1 - [B7PRJ9_IXOSC]	3	0	0	2
B7PRM4	VAMP-7, putative OS=Ixodes scapularis GN=IscW_ISCW007939 PE=4 SV=1 - [B7PRM4_IXOSC]	0	0	0	2
B7PRM5	DEAD-box protein, putative OS=Ixodes scapularis GN=IscW_ISCW007940 PE=4 SV=1 - [B7PRM5_IXOSC]	6	3	3	2
B7PRN8	Brain acid soluble protein, putative OS=Ixodes scapularis GN=IscW_ISCW007069 PE=4 SV=1 - [B7PRN8_IXOSC]	4	5	3	3
B7PRN9	Secretory protein, putative (Fragment) OS=Ixodes scapularis GN=IscW_ISCW007070 PE=4 SV=1 - [B7PRN9_IXOSC]	3	2	0	0
B7PRY2	Ubiquitin-activating enzyme E1b, putative (Fragment) OS=Ixodes scapularis GN=IscW_ISCW007746 PE=4 SV=1 - [B7PRY2_IXOSC]	3	0	0	0
B7PRY6	Golgi apparatus protein, putative (Fragment) OS=Ixodes scapularis GN=IscW_ISCW007750 PE=4 SV=1 - [B7PRY6_IXOSC]	16	16	4	10
B7PS00	Lissencephaly-1 homolog OS=Ixodes scapularis GN=IscW_ISCW007420 PE=3 SV=2 - [LIS1_IXOSC]	0	0	0	2
B7PS62	26S proteasome regulatory complex, subunit RPN10/PSMD4, putative (Fragment) OS=Ixodes scapularis GN=IscW_ISCW024431 PE=4 SV=1 - [B7PS62_IXOSC]	3	0	2	0
B7PSA3	Putative uncharacterized protein OS=Ixodes scapularis GN=IscW_ISCW019412 PE=4 SV=1 - [B7PSIDE8_2D_Control_IXOSC]	0	0	2	0
B7PSB7	Activator of 90 kDa heat shock protein ATPase, putative OS=Ixodes scapularis GN=IscW_ISCW019428 PE=4 SV=1 - [B7PSB7_IXOSC]	0	0	2	0
B7PSE0	Ribosomal protein L4, putative OS=Ixodes scapularis GN=IscW_ISCW007478 PE=4 SV=1 - [B7PSE0_IXOSC]	10	8	12	6
B7PSE2	Histone acetyltransferase type B catalytic subunit, putative OS=Ixodes scapularis GN=IscW_ISCW007480 PE=4 SV=1 - [B7PSE2_IXOSC]	2	0	0	2
B7PSE4	Glycosyltransferase, putative OS=Ixodes scapularis GN=IscW_ISCW007482 PE=4 SV=1 - [B7PSE4_IXOSC]	2	0	0	0
B7PSI0	Putative uncharacterized protein (Fragment) OS=Ixodes scapularis GN=IscW_ISCW019492 PE=4 SV=1 - [B7PSI0_IXOSC]	0	0	3	0
B7PSJ2	Proteasome subunit alpha type OS=Ixodes scapularis GN=IscW_ISCW007139 PE=3 SV=1 - [B7PSJ2_IXOSC]	4	2	4	0
B7PSN0	Putative uncharacterized protein OS=Ixodes scapularis GN=IscW_ISCW007077 PE=4 SV=1 - [B7PSN0_IXOSC]	2	2	2	0
B7PSW5	Programmed cell death 6-interacting protein, putative OS=Ixodes scapularis GN=IscW_ISCW019764 PE=4 SV=1 - [B7PSW5_IXOSC]	7	5	3	4
B7PT11	LIN-12 protein, putative OS=Ixodes scapularis GN=IscW_ISCW007213 PE=4 SV=1 - [B7PT11_IXOSC]	6	3	3	3
B7PT49	Neural cell adhesion molecule, putative OS=Ixodes scapularis GN=IscW_ISCW008206 PE=4 SV=1 - [B7PT49_IXOSC]	3	6	5	5
B7PT53	Plexin domain-containing protein, putative (Fragment) OS=Ixodes scapularis GN=IscW_ISCW007901 PE=4 SV=1 - [B7PT53_IXOSC]	3	3	3	5
B7PT80	Spindle pole body protein, putative OS=Ixodes scapularis GN=IscW_ISCW019513 PE=4 SV=1 - [B7PT80_IXOSC]	4	3	3	0
B7PT92	6-phosphofructo-2-kinase/fructose 2,6-bisphosphatase, putative (Fragment) OS=Ixodes scapularis GN=IscW_ISCW008488 PE=4 SV=1 - [B7PT92_IXOSC]	7	7	6	7
B7PTD3	Inositol monophosphatase, putative OS=Ixodes scapularis GN=IscW_ISCW019794 PE=4 SV=1 - [B7PTIDE8_6D_Infectada_IXOSC]	2	0	2	0
B7PTG1	Carboxypeptidase, putative OS=Ixodes scapularis GN=IscW_ISCW007964 PE=4 SV=1 - [B7PTG1_IXOSC]	0	2	0	2
B7PTG5	Putative uncharacterized protein OS=Ixodes scapularis GN=IscW_ISCW007970 PE=4 SV=1 - [B7PTG5_IXOSC]	5	6	6	5
B7PTN0	Translocation protein SEC62, putative OS=Ixodes scapularis GN=IscW_ISCW008339 PE=4 SV=1 - [B7PTN0_IXOSC]	3	0	3	0
B7PTP7	Plexin A, putative OS=Ixodes scapularis GN=IscW_ISCW007151 PE=4 SV=1 - [B7PTP7_IXOSC]	0	2	0	2
B7PTQ2	Proline synthetase associated protein, putative OS=Ixodes scapularis GN=IscW_ISCW007157 PE=3 SV=1 - [B7PTQ2_IXOSC]	3	3	4	2
B7PTQ4	ADP ribosylation factor 79F, putative OS=Ixodes scapularis GN=IscW_ISCW007159 PE=3 SV=1 - [B7PTQ4_IXOSC]	4	0	0	4
B7PTR3	Limbic system-associated membrane protein, putative OS=Ixodes scapularis GN=IscW_ISCW007116 PE=4 SV=1 - [B7PTR3_IXOSC]	7	5	7	5
B7PTS0	GMP reductase (Fragment) OS=Ixodes scapularis GN=IscW_ISCW019974 PE=3 SV=1 - [B7PTS0_IXOSC]	0	0	0	2
B7PTW9	DNA replication licensing factor, MCM4 component, putative (Fragment) OS=Ixodes scapularis GN=IscW_ISCW019440 PE=3 SV=1 - [B7PTW9_IXOSC]	5	0	0	0
B7PU47	Proteasome subunit beta type OS=Ixodes scapularis GN=IscW_ISCW007217 PE=3 SV=1 - [B7PU47_IXOSC]	3	3	3	3
B7PU60	Cell adhesion molecule, putative OS=Ixodes scapularis GN=IscW_ISCW007947 PE=4 SV=1 - [B7PU60_IXOSC]	3	2	0	2
B7PU73	SWI-SNF chromatin remodeling complex, SNF5 subunit, putative OS=Ixodes scapularis GN=IscW_ISCW008377 PE=4 SV=1 - [B7PU73_IXOSC]	2	2	2	2
B7PU84	Putative uncharacterized protein (Fragment) OS=Ixodes scapularis GN=IscW_ISCW019749 PE=4 SV=1 - [B7PU84_IXOSC]	9	6	3	2
B7PUB0	Secreted protein, putative OS=Ixodes scapularis GN=IscW_ISCW013446 PE=4 SV=1 - [B7PUB0_IXOSC]	2	0	0	0
B7PUC4	Superoxide dismutase [Cu-Zn] OS=Ixodes scapularis GN=IscW_ISCW008219 PE=3 SV=1 - [B7PUC4_IXOSC]	4	3	4	4
B7PUC5	Translation initiation factor 1A OS=Ixodes scapularis GN=IscW_ISCW008220 PE=3 SV=1 - [B7PUC5_IXOSC]	2	2	3	0
B7PUE2	Non-ATP-dependent L-selective hydantoinase, putative OS=Ixodes scapularis GN=IscW_ISCW019633 PE=4 SV=1 - [B7PUE2_IXOSC]	3	4	2	0
B7PUE8	4-aminobutyrate aminotransferase, putative OS=Ixodes scapularis GN=IscW_ISCW019639 PE=3 SV=1 - [B7PUE8_IXOSC]	4	2	3	3
B7PUE9	Transmembrane protein, putative (Fragment) OS=Ixodes scapularis GN=IscW_ISCW019640 PE=4 SV=1 - [B7PUE9_IXOSC]	3	0	2	0
B7PUK8	Clathrin heavy chain, putative (Fragment) OS=Ixodes scapularis GN=IscW_ISCW019441 PE=4 SV=1 - [B7PUK8_IXOSC]	8	5	5	4
B7PUQ8	20S proteasome, regulatory subunit beta, putative OS=Ixodes scapularis GN=IscW_ISCW006948 PE=4 SV=1 - [B7PUQ8_IXOSC]	3	3	2	2
B7PUR9	Failed axon connections, putative OS=Ixodes scapularis GN=IscW_ISCW008291 PE=4 SV=1 - [B7PUR9_IXOSC]	13	12	13	11
B7PUU3	Putative uncharacterized protein OS=Ixodes scapularis GN=IscW_ISCW007723 PE=3 SV=1 - [B7PUU3_IXOSC]	2	3	3	2
B7PUX5	Ribosomal protein S7, putative OS=Ixodes scapularis GN=IscW_ISCW019788 PE=4 SV=1 - [B7PUX5_IXOSC]	0	0	2	0
B7PV15	Glyoxylate/hydroxypyruvate reductase, putative OS=Ixodes scapularis GN=IscW_ISCW019963 PE=3 SV=1 - [B7PV15_IXOSC]	7	8	7	8
B7PV68	Aminoimidazole-4-carboxamide ribonucleotidetransformylase/IMP cyclohydrolase, putative (Fragment) OS=Ixodes scapularis GN=IscW_ISCW007783 PE=4 SV=1 - [B7PV68_IXOSC]	3	0	0	0
B7PVG5	GTP-binding protein, putative OS=Ixodes scapularis GN=IscW_ISCW007252 PE=4 SV=1 - [B7PVG5_IXOSC]	8	4	4	3
B7PVH2	Mitogen-activated protein kinase, putative OS=Ixodes scapularis GN=IscW_ISCW007259 PE=4 SV=1 - [B7PVH2_IXOSC]	3	0	3	3
B7PVI7	RNA-binding protein musashi, putative OS=Ixodes scapularis GN=IscW_ISCW007146 PE=4 SV=1 - [B7PVI7_IXOSC]	9	10	10	9
B7PVJ9	Splicing factor SIDE8_2D_Infectada5, putative (Fragment) OS=Ixodes scapularis GN=IscW_ISCW024479 PE=4 SV=1 - [B7PVJ9_IXOSC]	3	0	0	0
B7PVL8	Guanine nucleotide-binding protein G, putative (Fragment) OS=Ixodes scapularis GN=IscW_ISCW008109 PE=4 SV=1 - [B7PVL8_IXOSC]	4	3	4	3
B7PVQ8	Putative uncharacterized protein OS=Ixodes scapularis GN=IscW_ISCW008446 PE=4 SV=1 - [B7PVQ8_IXOSC]	3	2	3	3
B7PVV2	Procollagen-lysine, 2-oxoglutarate 5-dioxygenase, putative (Fragment) OS=Ixodes scapularis GN=IscW_ISCW007221 PE=4 SV=1 - [B7PVV2_IXOSC]	2	0	3	2
B7PWB6	GPI transamidase component PIG-T, putative OS=Ixodes scapularis GN=IscW_ISCW006965 PE=4 SV=1 - [B7PWB6_IXOSC]	0	0	2	0
B7PWL5	Hexosaminidase domain-containing protein, putative OS=Ixodes scapularis GN=IscW_ISCW007522 PE=4 SV=1 - [B7PWL5_IXOSC]	4	0	3	0
B7PWV4	RAB GTPase-activating protein, putative OS=Ixodes scapularis GN=IscW_ISCW019993 PE=4 SV=1 - [B7PWV4_IXOSC]	3	0	0	0
B7PWX1	Phospholipase A-2-activating protein, putative (Fragment) OS=Ixodes scapularis GN=IscW_ISCW008317 PE=4 SV=1 - [B7PWX1_IXOSC]	5	5	4	3
B7PWY1	GDP-mannose pyrophosphorylase/mannose-1-phosphate guanylyltransferase, putative (Fragment) OS=Ixodes scapularis GN=IscW_ISCW019597 PE=4 SV=1 - [B7PWY1_IXOSC]	2	2	2	0
B7PWY6	Ubiquitin carboxyl-terminal hydrolase OS=Ixodes scapularis GN=IscW_ISCW019604 PE=3 SV=1 - [B7PWY6_IXOSC]	8	3	4	2
B7PX27	Coatomer delta subunit, putative OS=Ixodes scapularis GN=IscW_ISCW007988 PE=4 SV=1 - [B7PX27_IXOSC]	2	0	2	2
B7PX39	Ca2+ sensor, putative OS=Ixodes scapularis GN=IscW_ISCW019380 PE=4 SV=1 - [B7PX39_IXOSC]	2	0	0	0
B7PX63	Zinc finger protein, putative OS=Ixodes scapularis GN=IscW_ISCW007582 PE=4 SV=1 - [B7PX63_IXOSC]	12	5	7	7
B7PX86	26S proteasome regulatory complex, subunit RPN7/PSMD6, putative OS=Ixodes scapularis GN=IscW_ISCW020845 PE=4 SV=1 - [B7PX86_IXOSC]	3	4	5	5
B7PXG2	Glycoprotein gC1qBP, putative OS=Ixodes scapularis GN=IscW_ISCW020550 PE=4 SV=1 - [B7PXG2_IXOSC]	2	2	0	0
B7PXJ0	Eukaryotic peptide chain release factor subunit, putative OS=Ixodes scapularis GN=IscW_ISCW010110 PE=4 SV=1 - [B7PXJ0_IXOSC]	4	4	3	5
B7PXJ6	Glyoxylate/hydroxypyruvate reductase, putative (Fragment) OS=Ixodes scapularis GN=IscW_ISCW010116 PE=3 SV=1 - [B7PXJ6_IXOSC]	3	2	2	2
B7PXJ8	Dynactin, putative (Fragment) OS=Ixodes scapularis GN=IscW_ISCW010118 PE=4 SV=1 - [B7PXJ8_IXOSC]	5	3	0	2
B7PXJ9	COPII vesicle protein, putative OS=Ixodes scapularis GN=IscW_ISCW010119 PE=4 SV=1 - [B7PXJ9_IXOSC]	3	2	2	2
B7PXU2	E1-E2 ATPase, putative (Fragment) OS=Ixodes scapularis GN=IscW_ISCW009225 PE=3 SV=1 - [B7PXU2_IXOSC]	2	3	3	2
B7PXW8	Signal peptidase complex, subunit SPC25, putative OS=Ixodes scapularis GN=IscW_ISCW020703 PE=4 SV=1 - [B7PXW8_IXOSC]	2	0	0	0
B7PXZ9	Karyopherin (Importin) beta, putative OS=Ixodes scapularis GN=IscW_ISCW020336 PE=4 SV=1 - [B7PXZ9_IXOSC]	6	3	0	2
B7PY82	Hydroxyacylglutathione hydrolase, putative (Fragment) OS=Ixodes scapularis GN=IscW_ISCW009885 PE=3 SV=1 - [B7PY82_IXOSC]	2	2	2	2
B7PYA7	Putative uncharacterized protein OS=Ixodes scapularis GN=IscW_ISCW009041 PE=4 SV=1 - [B7PYA7_IXOSC]	5	6	5	6
B7PYB1	Putative uncharacterized protein OS=Ixodes scapularis GN=IscW_ISCW009045 PE=4 SV=1 - [B7PYB1_IXOSC]	2	0	2	2
B7PYB2	EGF-like domain-containing protein, putative (Fragment) OS=Ixodes scapularis GN=IscW_ISCW020553 PE=4 SV=1 - [B7PYB2_IXOSC]	11	9	5	7
B7PYD1	ATP-dependent RNA helicase, putative (Fragment) OS=Ixodes scapularis GN=IscW_ISCW009472 PE=3 SV=1 - [B7PYD1_IXOSC]	7	0	5	4
B7PYE7	B-cell receptor-associated protein, putative OS=Ixodes scapularis GN=IscW_ISCW009367 PE=4 SV=1 - [B7PYE7_IXOSC]	0	2	2	0
B7PYL8	Galectin, putative OS=Ixodes scapularis GN=IscW_ISCW020268 PE=4 SV=1 - [B7PYL8_IXOSC]	3	2	2	3
B7PYN3	Ras GTP-ase activating protein with iq motif, putative OS=Ixodes scapularis GN=IscW_ISCW009822 PE=4 SV=1 - [B7PYN3_IXOSC]	4	2	0	0
B7PYP5	Heat shock protein, putative OS=Ixodes scapularis GN=IscW_ISCW009087 PE=4 SV=1 - [B7PYP5_IXOSC]	5	3	0	4
B7PYR6	Protein transport protein SEC61 alpha subunit, putative OS=Ixodes scapularis GN=IscW_ISCW020077 PE=3 SV=1 - [B7PYR6_IXOSC]	0	0	2	0
B7PYR8	Putative uncharacterized protein OS=Ixodes scapularis GN=IscW_ISCW020079 PE=4 SV=1 - [B7PYR8_IXOSC]	8	6	6	8
B7PYZ2	Phosphoribosylpyrophosphate synthetase-associated protein, putative (Fragment) OS=Ixodes scapularis GN=IscW_ISCW009506 PE=4 SV=1 - [B7PYZ2_IXOSC]	2	2	3	2
B7PYZ6	Eukaryotic translation initiation factor 3 subunit, putative OS=Ixodes scapularis GN=IscW_ISCW009510 PE=4 SV=1 - [B7PYZ6_IXOSC]	5	4	4	3
B7PZ15	Putative uncharacterized protein (Fragment) OS=Ixodes scapularis GN=IscW_ISCW020555 PE=4 SV=1 - [B7PZ15_IXOSC]	6	4	4	5
B7PZ16	NudC domain-containing protein, putative OS=Ixodes scapularis GN=IscW_ISCW020558 PE=4 SV=1 - [B7PZ16_IXOSC]	2	0	0	0
B7PZ24	Chaperonin complex component, TCP-1 delta subunit, putative OS=Ixodes scapularis GN=IscW_ISCW008709 PE=4 SV=1 - [B7PZ24_IXOSC]	10	9	8	9
B7PZ74	Nonsense-mediated mRNA decay protein, putative OS=Ixodes scapularis GN=IscW_ISCW010285 PE=4 SV=1 - [B7PZ74_IXOSC]	2	0	0	0
B7PZB3	Fibrinogen, putative OS=Ixodes scapularis GN=IscW_ISCW009412 PE=4 SV=1 - [B7PZIDE8_6D_Control_IXOSC]	2	2	0	2
B7PZD2	Phosphatidylinositol-4-phosphate 5-kinase type II, putative (Fragment) OS=Ixodes scapularis GN=IscW_ISCW009432 PE=4 SV=1 - [B7PZD2_IXOSC]	0	0	2	0
B7PZE3	Branched chain alpha-keto acid dehydrogenase, putative OS=Ixodes scapularis GN=IscW_ISCW009219 PE=4 SV=1 - [B7PZE3_IXOSC]	3	0	3	0
B7PZF0	ATP-dependent RNA helicase, putative OS=Ixodes scapularis GN=IscW_ISCW009103 PE=4 SV=1 - [B7PZF0_IXOSC]	0	3	0	0
B7PZG8	Aldehyde dehydrogenase, putative OS=Ixodes scapularis GN=IscW_ISCW020189 PE=3 SV=1 - [B7PZG8_IXOSC]	9	8	10	7
B7PZI2	Phosphopantothenoylcysteine decarboxylase, putative OS=Ixodes scapularis GN=IscW_ISCW020098 PE=4 SV=1 - [B7PZI2_IXOSC]	0	0	2	0
B7PZM7	Transmembrane protein, putative (Fragment) OS=Ixodes scapularis GN=IscW_ISCW010047 PE=4 SV=1 - [B7PZM7_IXOSC]	3	2	0	0
B7PZN9	Soluble epoxide hydrolase, putative OS=Ixodes scapularis GN=IscW_ISCW020124 PE=4 SV=1 - [B7PZN9_IXOSC]	3	3	0	0
B7PZP2	Putative uncharacterized protein (Fragment) OS=Ixodes scapularis GN=IscW_ISCW020127 PE=4 SV=1 - [B7PZP2_IXOSC]	0	2	2	0
B7PZS4	Putative uncharacterized protein (Fragment) OS=Ixodes scapularis GN=IscW_ISCW009790 PE=4 SV=1 - [B7PZS4_IXOSC]	2	2	0	0
B7PZS7	High mobility group protein C, putative OS=Ixodes scapularis GN=IscW_ISCW009748 PE=4 SV=1 - [B7PZS7_IXOSC]	0	0	2	0
B7PZS8	Protein transport protein sec23, putative OS=Ixodes scapularis GN=IscW_ISCW009326 PE=4 SV=1 - [B7PZS8_IXOSC]	2	2	2	3
B7Q021	COMM domain-containing protein, putative OS=Ixodes scapularis GN=IscW_ISCW010195 PE=4 SV=1 - [B7Q021_IXOSC]	2	2	0	0
B7Q065	Actin, putative (Fragment) OS=Ixodes scapularis GN=IscW_ISCW009848 PE=3 SV=1 - [B7Q065_IXOSC]	0	0	2	0
B7Q0A9	26S proteasome regulatory subunit rpn2, putative (Fragment) OS=Ixodes scapularis GN=IscW_ISCW008803 PE=4 SV=1 - [B7Q0A9_IXOSC]	3	5	2	5
B7Q0B3	Heat shock protein 70 (HSP70)-interacting protein, putative OS=Ixodes scapularis GN=IscW_ISCW008890 PE=4 SV=1 - [B7Q0IDE8_6D_Control_IXOSC]	6	3	5	6
B7Q0B4	Extended synaptotagmin-2, putative (Fragment) OS=Ixodes scapularis GN=IscW_ISCW008893 PE=4 SV=1 - [B7Q0B4_IXOSC]	0	0	0	3
B7Q0C8	Synapse-associated protein, putative OS=Ixodes scapularis GN=IscW_ISCW009349 PE=4 SV=1 - [B7Q0C8_IXOSC]	0	0	0	2
B7Q0D4	Fumarylacetoacetase, putative OS=Ixodes scapularis GN=IscW_ISCW020196 PE=4 SV=1 - [B7Q0D4_IXOSC]	3	0	0	0
B7Q0D5	Pyruvate kinase OS=Ixodes scapularis GN=IscW_ISCW020197 PE=3 SV=1 - [B7Q0D5_IXOSC]	6	9	5	5
B7Q0D6	Phosphoserine aminotransferase, putative OS=Ixodes scapularis GN=IscW_ISCW020198 PE=3 SV=1 - [B7Q0D6_IXOSC]	2	2	2	4
B7Q0D7	Guanosine polyphosphate pyrophosphohydrolase/synthase, putative (Fragment) OS=Ixodes scapularis GN=IscW_ISCW020199 PE=4 SV=1 - [B7Q0D7_IXOSC]	2	0	3	0
B7Q0D8	Thymidylate kinase, putative OS=Ixodes scapularis GN=IscW_ISCW020200 PE=3 SV=1 - [B7Q0D8_IXOSC]	3	0	2	2
B7Q0E8	Serpin 7, putative OS=Ixodes scapularis GN=IscW_ISCW009616 PE=3 SV=1 - [B7Q0E8_IXOSC]	0	0	3	0
B7Q0F5	Thiol-disulfide isomerase, putative OS=Ixodes scapularis GN=IscW_ISCW009878 PE=4 SV=1 - [B7Q0F5_IXOSC]	4	2	4	3
B7Q0J9	Peptidyl-prolyl cis-trans isomerase OS=Ixodes scapularis GN=IscW_ISCW008497 PE=3 SV=1 - [B7Q0J9_IXOSC]	7	8	8	8
B7Q0K8	Ribosome biogenesis protein-Nop58p/Nop5p, putative OS=Ixodes scapularis GN=IscW_ISCW010147 PE=4 SV=1 - [B7Q0K8_IXOSC]	5	2	2	0
B7Q0L8	Protein involved in membrane traffic, putative OS=Ixodes scapularis GN=IscW_ISCW010157 PE=4 SV=1 - [B7Q0L8_IXOSC]	2	2	2	2
B7Q0N5	Heat shock protein 70 (HSP70)-interacting protein, putative OS=Ixodes scapularis GN=IscW_ISCW009689 PE=4 SV=1 - [B7Q0N5_IXOSC]	4	2	5	3
B7Q0Q1	Putative uncharacterized protein (Fragment) OS=Ixodes scapularis GN=IscW_ISCW009705 PE=4 SV=1 - [B7Q0Q1_IXOSC]	2	0	2	0
B7Q0Q8	Replication factor A 1, rfa1, putative OS=Ixodes scapularis GN=IscW_ISCW020441 PE=4 SV=1 - [B7Q0Q8_IXOSC]	3	4	2	3
B7Q0R0	Phosphoglycerate mutase, putative OS=Ixodes scapularis GN=IscW_ISCW020443 PE=3 SV=1 - [B7Q0R0_IXOSC]	5	3	3	0
B7Q0V5	Cytoplasmic dynein 1 intermediate chain, putative (Fragment) OS=Ixodes scapularis GN=IscW_ISCW020745 PE=4 SV=1 - [B7Q0V5_IXOSC]	0	2	0	0
B7Q0X1	Membrane protein, putative OS=Ixodes scapularis GN=IscW_ISCW009068 PE=4 SV=1 - [B7Q0X1_IXOSC]	0	2	0	0
B7Q0X5	Serine/threonine kinase receptor-associated protein, putative (Fragment) OS=Ixodes scapularis GN=IscW_ISCW024524 PE=4 SV=1 - [B7Q0X5_IXOSC]	2	0	0	0
B7Q0X8	Guanine nucleotide-binding protein subunit gamma OS=Ixodes scapularis GN=IscW_ISCW009261 PE=3 SV=1 - [B7Q0X8_IXOSC]	2	3	2	0
B7Q0Y4	Methylthioadenosine phosphorylase MTAP, putative (Fragment) OS=Ixodes scapularis GN=IscW_ISCW009267 PE=4 SV=1 - [B7Q0Y4_IXOSC]	2	2	0	2
B7Q0Y5	C subunit of V-ATPase, putative OS=Ixodes scapularis GN=IscW_ISCW009268 PE=4 SV=1 - [B7Q0Y5_IXOSC]	6	0	2	3
B7Q109	Glutamate carboxypeptidase, putative OS=Ixodes scapularis GN=IscW_ISCW008689 PE=4 SV=1 - [B7Q109_IXOSC]	2	0	0	2
B7Q121	Putative uncharacterized protein OS=Ixodes scapularis GN=IscW_ISCW020576 PE=4 SV=1 - [B7Q121_IXOSC]	4	2	4	3
B7Q150	Molecular chaperone, putative OS=Ixodes scapularis GN=IscW_ISCW009131 PE=3 SV=1 - [B7Q150_IXOSC]	2	0	2	0
B7Q170	Putative uncharacterized protein (Fragment) OS=Ixodes scapularis GN=IscW_ISCW020154 PE=4 SV=1 - [B7Q170_IXOSC]	2	0	0	0
B7Q199	RAS protein, putative (Fragment) OS=Ixodes scapularis GN=IscW_ISCW010282 PE=4 SV=1 - [B7Q199_IXOSC]	4	6	6	5
B7Q1D5	Putative uncharacterized protein OS=Ixodes scapularis GN=IscW_ISCW024552 PE=4 SV=1 - [B7Q1D5_IXOSC]	0	2	0	0
B7Q1E7	60S ribosomal protein L24, putative OS=Ixodes scapularis GN=IscW_ISCW020506 PE=4 SV=1 - [B7Q1E7_IXOSC]	3	2	2	4
B7Q1G1	Methylmalonyl coenzyme A mutase, putative OS=Ixodes scapularis GN=IscW_ISCW020522 PE=4 SV=1 - [B7Q1G1_IXOSC]	3	5	4	6
B7Q1G2	Cysteine and histidine-rich domain (Chord)-containing, zinc binding protein, putative OS=Ixodes scapularis GN=IscW_ISCW020523 PE=4 SV=1 - [B7Q1G2_IXOSC]	0	2	2	3
B7Q1I8	Rho GDP dissociation inhibitor, putative (Fragment) OS=Ixodes scapularis GN=IscW_ISCW020878 PE=4 SV=1 - [B7Q1I8_IXOSC]	4	4	4	2
B7Q1M0	Endonuclease, putative OS=Ixodes scapularis GN=IscW_ISCW020250 PE=3 SV=1 - [B7Q1M0_IXOSC]	3	0	0	0
B7Q1Q0	Cytochrome C oxidase subunit Va OS=Ixodes scapularis GN=IscW_ISCW008682 PE=4 SV=1 - [B7Q1Q0_IXOSC]	2	0	0	0
B7Q1V4	Galectin, putative OS=Ixodes scapularis GN=IscW_ISCW008553 PE=4 SV=1 - [B7Q1V4_IXOSC]	0	0	2	0
B7Q1W5	Elongation factor 1 gamma, putative OS=Ixodes scapularis GN=IscW_ISCW008724 PE=4 SV=1 - [B7Q1W5_IXOSC]	3	2	3	2
B7Q1Y2	6-phosphogluconate dehydrogenase, decarboxylating (Fragment) OS=Ixodes scapularis GN=IscW_ISCW010101 PE=3 SV=1 - [B7Q1Y2_IXOSC]	9	6	6	6
B7Q1Y8	Putative uncharacterized protein OS=Ixodes scapularis GN=IscW_ISCW020043 PE=4 SV=1 - [B7Q1Y8_IXOSC]	2	0	0	0
B7Q1Z3	Serine/threonine protein kinase, putative (Fragment) OS=Ixodes scapularis GN=IscW_ISCW020049 PE=4 SV=1 - [B7Q1Z3_IXOSC]	3	2	2	2
B7Q1Z5	Putative uncharacterized protein OS=Ixodes scapularis GN=IscW_ISCW020051 PE=4 SV=1 - [B7Q1Z5_IXOSC]	2	0	0	0
B7Q1Z8	Neuronal cell adhesion molecule, putative OS=Ixodes scapularis GN=IscW_ISCW020054 PE=4 SV=1 - [B7Q1Z8_IXOSC]	5	3	2	0
B7Q218	Cell division protein, putative OS=Ixodes scapularis GN=IscW_ISCW020030 PE=3 SV=1 - [B7Q218_IXOSC]	6	4	4	5
B7Q220	Structure-specific recognition protein, putative (Fragment) OS=Ixodes scapularis GN=IscW_ISCW020032 PE=4 SV=1 - [B7Q220_IXOSC]	0	2	2	0
B7Q243	F-actin capping protein beta subunit, putative OS=Ixodes scapularis GN=IscW_ISCW009966 PE=4 SV=1 - [B7Q243_IXOSC]	2	0	2	0
B7Q288	Enoyl-CoA hydratase, putative (Fragment) OS=Ixodes scapularis GN=IscW_ISCW010016 PE=4 SV=1 - [B7Q288_IXOSC]	6	6	5	8
B7Q2M8	Molecular chaperone, putative OS=Ixodes scapularis GN=IscW_ISCW020633 PE=4 SV=1 - [B7Q2M8_IXOSC]	8	5	5	4
B7Q2P2	Zinc finger protein, putative (Fragment) OS=Ixodes scapularis GN=IscW_ISCW020649 PE=4 SV=1 - [B7Q2P2_IXOSC]	2	4	3	3
B7Q2P8	16 kDa thioredoxion, putative OS=Ixodes scapularis GN=IscW_ISCW020655 PE=4 SV=1 - [B7Q2P8_IXOSC]	2	2	2	3
B7Q2R0	Adaptor protein Crk, putative (Fragment) OS=Ixodes scapularis GN=IscW_ISCW020669 PE=4 SV=1 - [B7Q2R0_IXOSC]	0	4	3	0
B7Q2R3	Glucose de-repression and pre-vacuolar sorting protein, putative (Fragment) OS=Ixodes scapularis GN=IscW_ISCW008685 PE=4 SV=1 - [B7Q2R3_IXOSC]	2	2	2	3
B7Q2T6	Scaffold attachment factor B1, putative (Fragment) OS=Ixodes scapularis GN=IscW_ISCW008767 PE=4 SV=1 - [B7Q2T6_IXOSC]	2	0	0	0
B7Q2W0	Fumarase, putative (Fragment) OS=Ixodes scapularis GN=IscW_ISCW020593 PE=3 SV=1 - [B7Q2W0_IXOSC]	4	3	5	3
B7Q2W2	UTP-glucose-1-phosphate uridylyltransferase, putative (Fragment) OS=Ixodes scapularis GN=IscW_ISCW020596 PE=4 SV=1 - [B7Q2W2_IXOSC]	2	3	3	2
B7Q304	Misexpression suppressor of KSR, putative OS=Ixodes scapularis GN=IscW_ISCW010241 PE=4 SV=1 - [B7Q304_IXOSC]	6	7	5	5
B7Q316	Copine, putative (Fragment) OS=Ixodes scapularis GN=IscW_ISCW008926 PE=4 SV=1 - [B7Q316_IXOSC]	3	2	3	3
B7Q326	Acyl-CoA dehydrogenase, putative OS=Ixodes scapularis GN=IscW_ISCW010038 PE=3 SV=1 - [B7Q326_IXOSC]	2	0	0	0
B7Q331	Glucose-6-phosphate 1-dehydrogenase (Fragment) OS=Ixodes scapularis GN=IscW_ISCW010043 PE=3 SV=1 - [B7Q331_IXOSC]	9	8	7	8
B7Q347	Putative uncharacterized protein OS=Ixodes scapularis GN=IscW_ISCW020295 PE=4 SV=1 - [B7Q347_IXOSC]	0	0	2	0
B7Q350	Niemann-Pick type C1 domain-containing protein, putative OS=Ixodes scapularis GN=IscW_ISCW020300 PE=4 SV=1 - [B7Q350_IXOSC]	5	6	3	3
B7Q351	Pyrroline-5-carboxylate reductase (Fragment) OS=Ixodes scapularis GN=IscW_ISCW020302 PE=3 SV=1 - [B7Q351_IXOSC]	5	3	5	4
B7Q355	Paramyosin, putative OS=Ixodes scapularis GN=IscW_ISCW020306 PE=4 SV=1 - [B7Q355_IXOSC]	5	7	4	4
B7Q362	Eukaryotic translation initiation factor 4 gamma, putative (Fragment) OS=Ixodes scapularis GN=IscW_ISCW008595 PE=4 SV=1 - [B7Q362_IXOSC]	2	0	0	0
B7Q3A9	Myo inositol monophosphatase, putative OS=Ixodes scapularis GN=IscW_ISCW009937 PE=4 SV=1 - [B7Q3A9_IXOSC]	0	2	0	0
B7Q3D2	Putative uncharacterized protein OS=Ixodes scapularis GN=IscW_ISCW009918 PE=4 SV=1 - [B7Q3D2_IXOSC]	2	0	2	0
B7Q3D3	ATP-citrate synthase, putative OS=Ixodes scapularis GN=IscW_ISCW009919 PE=4 SV=1 - [B7Q3IDE8_6D_Infectada_IXOSC]	6	7	8	7
B7Q3D9	Cysteine synthase (Fragment) OS=Ixodes scapularis GN=IscW_ISCW024558 PE=3 SV=1 - [B7Q3D9_IXOSC]	3	3	0	3
B7Q3F7	Tubulin-specific chaperone B, putative OS=Ixodes scapularis GN=IscW_ISCW008984 PE=4 SV=1 - [B7Q3F7_IXOSC]	0	0	2	0
B7Q3H9	Putative uncharacterized protein OS=Ixodes scapularis GN=IscW_ISCW009583 PE=4 SV=1 - [B7Q3H9_IXOSC]	2	2	2	2
B7Q3I2	Citrate synthase (Fragment) OS=Ixodes scapularis GN=IscW_ISCW009586 PE=3 SV=1 - [B7Q3I2_IXOSC]	10	8	7	8
B7Q3I4	ABC transporter, putative OS=Ixodes scapularis GN=IscW_ISCW009589 PE=3 SV=1 - [B7Q3I4_IXOSC]	0	0	2	0
B7Q3I5	Putative uncharacterized protein (Fragment) OS=Ixodes scapularis GN=IscW_ISCW009590 PE=4 SV=1 - [B7Q3I5_IXOSC]	7	7	6	6
B7Q3K7	Triosephosphate isomerase OS=Ixodes scapularis GN=IscW_ISCW008869 PE=3 SV=1 - [B7Q3K7_IXOSC]	3	0	3	3
B7Q3T6	THO complex subunit, putative OS=Ixodes scapularis GN=IscW_ISCW009711 PE=4 SV=1 - [B7Q3T6_IXOSC]	3	4	3	2
B7Q3Z3	26S proteasome regulatory subunit rpn1, putative OS=Ixodes scapularis GN=IscW_ISCW021692 PE=4 SV=1 - [B7Q3Z3_IXOSC]	7	8	5	6
B7Q420	Ribonucleoside-diphosphate reductase (Fragment) OS=Ixodes scapularis GN=IscW_ISCW011079 PE=3 SV=1 - [B7Q420_IXOSC]	3	0	0	0
B7Q458	CIDE8_6D_Infectada6 antigen, putative OS=Ixodes scapularis GN=IscW_ISCW010930 PE=4 SV=1 - [B7Q458_IXOSC]	0	3	0	0
B7Q4B4	Histidine triad (Hit) protein member, putative OS=Ixodes scapularis GN=IscW_ISCW010384 PE=4 SV=1 - [B7Q4B4_IXOSC]	2	0	2	0
B7Q4C2	Molecular chaperone, putative (Fragment) OS=Ixodes scapularis GN=IscW_ISCW021534 PE=4 SV=1 - [B7Q4C2_IXOSC]	3	2	2	0
B7Q4L8	Ribosomal protein, putative (Fragment) OS=Ixodes scapularis GN=IscW_ISCW010723 PE=4 SV=1 - [B7Q4L8_IXOSC]	0	2	0	2
B7Q4P0	Putative uncharacterized protein OS=Ixodes scapularis GN=IscW_ISCW011195 PE=4 SV=1 - [B7Q4P0_IXOSC]	5	4	5	4
B7Q4Q2	SN-RNP U1, putative OS=Ixodes scapularis GN=IscW_ISCW021751 PE=4 SV=1 - [B7Q4Q2_IXOSC]	0	0	0	2
B7Q4R6	Ku P70 DNA helicase, putative (Fragment) OS=Ixodes scapularis GN=IscW_ISCW021768 PE=4 SV=1 - [B7Q4R6_IXOSC]	3	0	2	0
B7Q4T5	Putative uncharacterized protein OS=Ixodes scapularis GN=IscW_ISCW021821 PE=4 SV=1 - [B7Q4T5_IXOSC]	0	0	2	0
B7Q505	Elongation factor Tu OS=Ixodes scapularis GN=IscW_ISCW010766 PE=3 SV=1 - [B7Q505_IXOSC]	9	8	9	9
B7Q507	Myosin IB, putative OS=Ixodes scapularis GN=IscW_ISCW010768 PE=4 SV=1 - [B7Q507_IXOSC]	4	6	3	3
B7Q520	Protein 4.1G, putative OS=Ixodes scapularis GN=IscW_ISCW021021 PE=4 SV=1 - [B7Q520_IXOSC]	3	3	0	3
B7Q573	DNA replication factor/protein phosphatase inhibitor SET/SPR-2, putative OS=Ixodes scapularis GN=IscW_ISCW021350 PE=3 SV=1 - [B7Q573_IXOSC]	3	3	4	4
B7Q593	Bone morphogenic protein receptor, type II, putative (Fragment) OS=Ixodes scapularis GN=IscW_ISCW020983 PE=4 SV=1 - [B7Q593_IXOSC]	3	3	4	0
B7Q5F5	Small nuclear ribonucleoprotein sm D2, putative OS=Ixodes scapularis GN=IscW_ISCW021571 PE=4 SV=1 - [B7Q5F5_IXOSC]	0	0	3	0
B7Q5F6	Proteasome subunit alpha type OS=Ixodes scapularis GN=IscW_ISCW021572 PE=3 SV=1 - [B7Q5F6_IXOSC]	7	7	7	4
B7Q5F9	Glyoxalase, putative OS=Ixodes scapularis GN=IscW_ISCW021575 PE=4 SV=1 - [B7Q5F9_IXOSC]	2	0	0	2
B7Q5G0	Putative uncharacterized protein OS=Ixodes scapularis GN=IscW_ISCW021577 PE=4 SV=1 - [B7Q5G0_IXOSC]	3	0	0	2
B7Q5G5	Putative uncharacterized protein (Fragment) OS=Ixodes scapularis GN=IscW_ISCW021582 PE=4 SV=1 - [B7Q5G5_IXOSC]	2	0	0	2
B7Q5G8	Spectrin beta chain, putative OS=Ixodes scapularis GN=IscW_ISCW021585 PE=4 SV=1 - [B7Q5G8_IXOSC]	2	3	0	2
B7Q5H2	Putative uncharacterized protein OS=Ixodes scapularis GN=IscW_ISCW010336 PE=4 SV=1 - [B7Q5H2_IXOSC]	3	2	0	0
B7Q5H6	Beta-ureidopropionase, putative OS=Ixodes scapularis GN=IscW_ISCW011368 PE=4 SV=1 - [B7Q5H6_IXOSC]	8	8	10	8
B7Q5H9	Fructose-bisphosphate aldolase OS=Ixodes scapularis GN=IscW_ISCW011371 PE=3 SV=1 - [B7Q5H9_IXOSC]	7	5	7	6
B7Q5I1	Cniwi protein, putative (Fragment) OS=Ixodes scapularis GN=IscW_ISCW011373 PE=4 SV=1 - [B7Q5I1_IXOSC]	13	15	11	9
B7Q5I4	Multifunctional chaperone, putative OS=Ixodes scapularis GN=IscW_ISCW011376 PE=3 SV=1 - [B7Q5I4_IXOSC]	10	9	10	8
B7Q5K4	Radixin, moesin, putative OS=Ixodes scapularis GN=IscW_ISCW021858 PE=4 SV=1 - [B7Q5K4_IXOSC]	4	5	0	4
B7Q5L0	ATP synthase OS=Ixodes scapularis GN=IscW_ISCW021200 PE=3 SV=1 - [B7Q5L0_IXOSC]	5	4	3	3
B7Q5L2	Calponin, putative OS=Ixodes scapularis GN=IscW_ISCW021202 PE=4 SV=1 - [B7Q5L2_IXOSC]	5	5	5	5
B7Q5M2	Protein held out wings, putative OS=Ixodes scapularis GN=IscW_ISCW011384 PE=4 SV=1 - [B7Q5M2_IXOSC]	2	0	0	0
B7Q5P1	Succinyl-CoA synthetase, beta subunit, putative (Fragment) OS=Ixodes scapularis GN=IscW_ISCW011750 PE=3 SV=1 - [B7Q5P1_IXOSC]	2	3	3	3
B7Q5U4	MP1 adaptor interacting protein P14, putative OS=Ixodes scapularis GN=IscW_ISCW011182 PE=4 SV=1 - [B7Q5U4_IXOSC]	0	0	0	2
B7Q5U5	Putative uncharacterized protein (Fragment) OS=Ixodes scapularis GN=IscW_ISCW011183 PE=4 SV=1 - [B7Q5U5_IXOSC]	6	2	0	2
B7Q5V6	Leucine zipper EF-Hand containing transmembrane protein, putative (Fragment) OS=Ixodes scapularis GN=IscW_ISCW010620 PE=4 SV=1 - [B7Q5V6_IXOSC]	2	3	2	0
B7Q5X7	Vinculin, putative OS=Ixodes scapularis GN=IscW_ISCW021452 PE=4 SV=1 - [B7Q5X7_IXOSC]	30	24	25	21
B7Q5Y1	Calcyphosine/tpp, putative OS=Ixodes scapularis GN=IscW_ISCW021456 PE=4 SV=1 - [B7Q5Y1_IXOSC]	3	3	3	3
B7Q5Y2	Prohibitin, putative OS=Ixodes scapularis GN=IscW_ISCW021457 PE=4 SV=1 - [B7Q5Y2_IXOSC]	9	10	10	6
B7Q609	Cytoplasmic dynein heavy chain, putative (Fragment) OS=Ixodes scapularis GN=IscW_ISCW021660 PE=4 SV=1 - [B7Q609_IXOSC]	0	0	0	2
B7Q619	Muscle myosin heavy chain, putative OS=Ixodes scapularis GN=IscW_ISCW011555 PE=4 SV=1 - [B7Q619_IXOSC]	5	5	4	7
B7Q634	Cap binding protein, putative OS=Ixodes scapularis GN=IscW_ISCW011779 PE=4 SV=1 - [B7Q634_IXOSC]	4	2	0	0
B7Q698	Amino acid transporter, putative (Fragment) OS=Ixodes scapularis GN=IscW_ISCW021396 PE=4 SV=1 - [B7Q698_IXOSC]	3	4	4	4
B7Q6A0	RNA binding motif-containing protein, putative (Fragment) OS=Ixodes scapularis GN=IscW_ISCW021398 PE=4 SV=1 - [B7Q6A0_IXOSC]	3	0	3	0
B7Q6G7	Flavonol reductase/cinnamoyl-CoA reductase, putative (Fragment) OS=Ixodes scapularis GN=IscW_ISCW011734 PE=4 SV=1 - [B7Q6G7_IXOSC]	7	7	7	8
B7Q6I3	Putative uncharacterized protein OS=Ixodes scapularis GN=IscW_ISCW010342 PE=4 SV=1 - [B7Q6I3_IXOSC]	3	0	2	0
B7Q6L5	IG-like C2-type domain-containing protein, putative OS=Ixodes scapularis GN=IscW_ISCW011409 PE=4 SV=1 - [B7Q6L5_IXOSC]	2	2	2	0
B7Q6L7	Peptidyl-prolyl cis-trans isomerase, putative (Fragment) OS=Ixodes scapularis GN=IscW_ISCW011314 PE=3 SV=1 - [B7Q6L7_IXOSC]	3	3	3	2
B7Q6V9	AP-2 complex subunit beta-1, putative OS=Ixodes scapularis GN=IscW_ISCW011108 PE=4 SV=1 - [B7Q6V9_IXOSC]	4	6	3	3
B7Q6W0	GPI transamidase component PIG-S, putative OS=Ixodes scapularis GN=IscW_ISCW011109 PE=4 SV=1 - [B7Q6W0_IXOSC]	2	2	2	2
B7Q6Y2	Chaperonin subunit, putative OS=Ixodes scapularis GN=IscW_ISCW011431 PE=3 SV=1 - [B7Q6Y2_IXOSC]	13	11	10	13
B7Q6Y7	RNA-binding protein musashi, putative OS=Ixodes scapularis GN=IscW_ISCW011438 PE=4 SV=1 - [B7Q6Y7_IXOSC]	7	5	6	6
B7Q6Z1	Saposin, putative OS=Ixodes scapularis GN=IscW_ISCW011597 PE=4 SV=1 - [B7Q6Z1_IXOSC]	20	16	12	13
B7Q731	Malic enzyme (Fragment) OS=Ixodes scapularis GN=IscW_ISCW011260 PE=3 SV=1 - [B7Q731_IXOSC]	5	6	3	3
B7Q758	Peptidyl-prolyl cis-trans isomerase (Fragment) OS=Ixodes scapularis GN=IscW_ISCW011546 PE=4 SV=1 - [B7Q758_IXOSC]	0	2	0	0
B7Q760	Nucleotide excision repair factor NEF2, RAD23 component, putative OS=Ixodes scapularis GN=IscW_ISCW011548 PE=4 SV=1 - [B7Q760_IXOSC]	3	3	3	0
B7Q7H2	Kinesin light chain, putative OS=Ixodes scapularis GN=IscW_ISCW011646 PE=4 SV=1 - [B7Q7H2_IXOSC]	3	0	0	2
B7Q7M7	DNA replication licensing factor MCM5, putative OS=Ixodes scapularis GN=IscW_ISCW020884 PE=3 SV=1 - [B7Q7M7_IXOSC]	2	0	0	0
B7Q7R1	RAS-related protein, putative OS=Ixodes scapularis GN=IscW_ISCW010707 PE=3 SV=1 - [B7Q7R1_IXOSC]	5	3	4	0
B7Q7T2	Putative uncharacterized protein OS=Ixodes scapularis GN=IscW_ISCW020913 PE=4 SV=1 - [B7Q7T2_IXOSC]	0	0	0	2
B7Q7X2	Putative uncharacterized protein OS=Ixodes scapularis GN=IscW_ISCW011499 PE=4 SV=1 - [B7Q7X2_IXOSC]	2	0	0	4
B7Q815	Secreted protein OS=Ixodes scapularis GN=IscW_ISCW010489 PE=4 SV=1 - [B7Q815_IXOSC]	7	4	7	4
B7Q825	Transferase, putative OS=Ixodes scapularis GN=IscW_ISCW011293 PE=4 SV=1 - [B7Q825_IXOSC]	2	0	0	0
B7Q8C6	3-hydroxyacyl-CoA dehydrogenase, putative OS=Ixodes scapularis GN=IscW_ISCW024631 PE=4 SV=1 - [B7Q8C6_IXOSC]	0	0	2	0
B7Q8P2	Sorting nexin, putative (Fragment) OS=Ixodes scapularis GN=IscW_ISCW021592 PE=4 SV=1 - [B7Q8P2_IXOSC]	4	5	5	0
B7Q8R7	Transport and golgi organization protein, putative OS=Ixodes scapularis GN=IscW_ISCW021807 PE=4 SV=1 - [B7Q8R7_IXOSC]	0	2	0	2
B7Q8U6	Adenosine kinase, putative OS=Ixodes scapularis GN=IscW_ISCW021148 PE=4 SV=1 - [B7Q8U6_IXOSC]	5	4	6	5
B7Q8W6	Alkyl hydroperoxide reductase, thiol specific antioxidant, putative OS=Ixodes scapularis GN=IscW_ISCW010532 PE=4 SV=1 - [B7Q8W6_IXOSC]	8	8	9	8
B7Q8X0	Guanine nucleotide exchange factor (GBF1), putative OS=Ixodes scapularis GN=IscW_ISCW011021 PE=4 SV=1 - [B7Q8X0_IXOSC]	3	0	0	2
B7Q8X2	WD-repeat protein, putative OS=Ixodes scapularis GN=IscW_ISCW011023 PE=4 SV=1 - [B7Q8X2_IXOSC]	0	0	2	2
B7Q942	Translation initiation factor 4F, cap-binding subunit, putative OS=Ixodes scapularis GN=IscW_ISCW021213 PE=3 SV=1 - [B7Q942_IXOSC]	5	2	3	2
B7Q978	cAMP-dependent protein kinase catalytic subunit, putative (Fragment) OS=Ixodes scapularis GN=IscW_ISCW021115 PE=4 SV=1 - [B7Q978_IXOSC]	0	3	3	0
B7Q990	Translation initiation factor 2C, putative OS=Ixodes scapularis GN=IscW_ISCW021130 PE=4 SV=1 - [B7Q990_IXOSC]	2	3	2	2
B7Q9E5	Alpha-2-macroglobulin receptor-associated protein, putative OS=Ixodes scapularis GN=IscW_ISCW010822 PE=4 SV=1 - [B7Q9E5_IXOSC]	3	3	3	2
B7Q9F1	Protein disulfide isomerase, putative OS=Ixodes scapularis GN=IscW_ISCW010827 PE=3 SV=1 - [B7Q9F1_IXOSC]	21	19	23	21
B7Q9G6	Adenine phosphoribosyltransferase, putative OS=Ixodes scapularis GN=IscW_ISCW010922 PE=4 SV=1 - [B7Q9G6_IXOSC]	0	2	2	2
B7Q9K4	CDGSH iron sulfur domain-containing protein, putative OS=Ixodes scapularis GN=IscW_ISCW020925 PE=4 SV=1 - [B7Q9K4_IXOSC]	4	4	4	3
B7Q9T4	Peptidyl-prolyl cis-trans isomerase OS=Ixodes scapularis GN=IscW_ISCW011348 PE=4 SV=1 - [B7Q9T4_IXOSC]	2	0	0	0
B7Q9V8	DNA-directed RNA polymerase subunit rpb8, putative OS=Ixodes scapularis GN=IscW_ISCW021032 PE=4 SV=1 - [B7Q9V8_IXOSC]	0	0	2	0
B7Q9W3	Mif4Gd protein, putative OS=Ixodes scapularis GN=IscW_ISCW021039 PE=4 SV=1 - [B7Q9W3_IXOSC]	0	2	2	3
B7QA40	60S ribosomal protein L23, putative OS=Ixodes scapularis GN=IscW_ISCW024803 PE=3 SV=1 - [B7QA40_IXOSC]	6	6	5	4
B7QA70	Acetylcholinesterase, putative OS=Ixodes scapularis GN=IscW_ISCW013301 PE=4 SV=1 - [B7QA70_IXOSC]	9	12	7	9
B7QA71	Putative uncharacterized protein OS=Ixodes scapularis GN=IscW_ISCW013303 PE=4 SV=1 - [B7QA71_IXOSC]	2	0	3	2
B7QA72	Elongation factor 1 beta/delta chain, putative OS=Ixodes scapularis GN=IscW_ISCW013304 PE=3 SV=1 - [B7QA72_IXOSC]	6	6	7	8
B7QA75	Dihydrolipoamide succinyltransferase, putative (Fragment) OS=Ixodes scapularis GN=IscW_ISCW013308 PE=3 SV=1 - [B7QA75_IXOSC]	0	2	3	0
B7QAA7	Coatomer beta subunit, putative (Fragment) OS=Ixodes scapularis GN=IscW_ISCW012850 PE=4 SV=1 - [B7QAA7_IXOSC]	5	4	2	4
B7QAB1	Putative uncharacterized protein OS=Ixodes scapularis GN=IscW_ISCW021920 PE=4 SV=1 - [B7QAB1_IXOSC]	0	0	0	2
B7QAB5	Ribosomal protein L18, putative OS=Ixodes scapularis GN=IscW_ISCW021924 PE=4 SV=1 - [B7QAB5_IXOSC]	3	3	4	2
B7QAD2	Putative uncharacterized protein OS=Ixodes scapularis GN=IscW_ISCW012598 PE=4 SV=1 - [B7QAD2_IXOSC]	2	0	2	0
B7QAH2	Integrin alpha-ps, putative OS=Ixodes scapularis GN=IscW_ISCW022321 PE=3 SV=1 - [B7QAH2_IXOSC]	3	3	2	4
B7QAI9	Striatin, putative (Fragment) OS=Ixodes scapularis GN=IscW_ISCW012130 PE=4 SV=1 - [B7QAI9_IXOSC]	3	0	0	0
B7QAL5	Aldehyde dehydrogenase, putative (Fragment) OS=Ixodes scapularis GN=IscW_ISCW012082 PE=3 SV=1 - [B7QAL5_IXOSC]	9	9	7	6
B7QAM0	Threonyl-tRNA synthetase, putative (Fragment) OS=Ixodes scapularis GN=IscW_ISCW012932 PE=3 SV=1 - [B7QAM0_IXOSC]	9	6	6	8
B7QAM1	Chaperonin complex component, TCP-1 theta subunit, putative OS=Ixodes scapularis GN=IscW_ISCW012934 PE=3 SV=1 - [B7QAM1_IXOSC]	12	12	9	10
B7QAM6	Protein disulfide isomerase, putative (Fragment) OS=Ixodes scapularis GN=IscW_ISCW012667 PE=4 SV=1 - [B7QAM6_IXOSC]	5	4	3	3
B7QAP2	UDP-glucose 4-epimerase/UDP-sulfoquinovose synthase, putative OS=Ixodes scapularis GN=IscW_ISCW022551 PE=3 SV=1 - [B7QAP2_IXOSC]	2	2	3	2
B7QAP3	Dihydropteridine reductase, putative OS=Ixodes scapularis GN=IscW_ISCW022552 PE=4 SV=1 - [B7QAP3_IXOSC]	0	2	0	0
B7QAU2	GDP-L-fucose synthetase, putative (Fragment) OS=Ixodes scapularis GN=IscW_ISCW024796 PE=4 SV=1 - [B7QAU2_IXOSC]	2	2	0	0
B7QAW3	Electron transfer flavoprotein, beta subunit, putative OS=Ixodes scapularis GN=IscW_ISCW012010 PE=4 SV=1 - [B7QAW3_IXOSC]	10	7	8	6
B7QAW9	ATP synthase B chain, putative OS=Ixodes scapularis GN=IscW_ISCW012060 PE=4 SV=1 - [B7QAW9_IXOSC]	0	3	2	0
B7QAY0	Signal recognition particle 14 kD protein, putative OS=Ixodes scapularis GN=IscW_ISCW012442 PE=4 SV=1 - [B7QAY0_IXOSC]	0	0	2	0
B7QBE4	Adenylosuccinate synthetase (Fragment) OS=Ixodes scapularis GN=IscW_ISCW012299 PE=3 SV=1 - [B7QBE4_IXOSC]	3	3	4	5
B7QBE5	Lipophorin receptor, putative OS=Ixodes scapularis GN=IscW_ISCW013475 PE=4 SV=1 - [B7QBE5_IXOSC]	0	3	0	3
B7QBM2	Dipeptidyl peptidase III, putative (Fragment) OS=Ixodes scapularis GN=IscW_ISCW013099 PE=4 SV=1 - [B7QBM2_IXOSC]	17	13	11	15
B7QBM8	Enoyl-CoA hydratase, putative OS=Ixodes scapularis GN=IscW_ISCW012475 PE=3 SV=1 - [B7QBM8_IXOSC]	5	7	7	5
B7QBX3	Secreted protein, putative (Fragment) OS=Ixodes scapularis GN=IscW_ISCW012565 PE=4 SV=1 - [B7QBX3_IXOSC]	4	3	2	3
B7QBX6	Thimet oligopeptidase, putative (Fragment) OS=Ixodes scapularis GN=IscW_ISCW012570 PE=3 SV=1 - [B7QBX6_IXOSC]	16	0	13	0
B7QBX8	Vitellogenin receptor, putative (Fragment) OS=Ixodes scapularis GN=IscW_ISCW012572 PE=4 SV=1 - [B7QBX8_IXOSC]	23	20	20	22
B7QBY6	Glyoxalase, putative OS=Ixodes scapularis GN=IscW_ISCW012580 PE=4 SV=1 - [B7QBY6_IXOSC]	0	2	0	2
B7QBZ0	65-kDa macrophage protein, putative (Fragment) OS=Ixodes scapularis GN=IscW_ISCW012584 PE=4 SV=1 - [B7QBZ0_IXOSC]	12	11	9	8
B7QC21	Annexin (Fragment) OS=Ixodes scapularis GN=IscW_ISCW012245 PE=3 SV=1 - [B7QC21_IXOSC]	4	4	4	4
B7QC33	Ubiquitin protein ligase, putative OS=Ixodes scapularis GN=IscW_ISCW011884 PE=3 SV=1 - [B7QIDE8_2D_Infectada3_IXOSC]	0	0	2	0
B7QC81	Slit-robo Rho GTPase activating protein 1,3, putative OS=Ixodes scapularis GN=IscW_ISCW022762 PE=4 SV=1 - [B7QC81_IXOSC]	2	0	0	0
B7QC85	Tumor rejection antigen (Gp96), putative (Fragment) OS=Ixodes scapularis GN=IscW_ISCW022766 PE=3 SV=1 - [B7QC85_IXOSC]	21	20	16	15
B7QCA1	RNA-binding translational regulator IRP, putative (Fragment) OS=Ixodes scapularis GN=IscW_ISCW013457 PE=4 SV=1 - [B7QCA1_IXOSC]	5	5	0	2
B7QCA6	Translin associated factor X, putative OS=Ixodes scapularis GN=IscW_ISCW012919 PE=4 SV=1 - [B7QCA6_IXOSC]	0	0	2	0
B7QCA7	Glucosidase II, putative (Fragment) OS=Ixodes scapularis GN=IscW_ISCW012920 PE=4 SV=1 - [B7QCA7_IXOSC]	8	12	9	10
B7QCB7	Vesicle coat complex COPI, beta' subunit, putative OS=Ixodes scapularis GN=IscW_ISCW022112 PE=4 SV=1 - [B7QCB7_IXOSC]	3	4	2	3
B7QCH5	Coatomer subunit gamma (Fragment) OS=Ixodes scapularis GN=IscW_ISCW022475 PE=3 SV=1 - [B7QCH5_IXOSC]	7	10	6	6
B7QCK2	ATP synthase subunit alpha OS=Ixodes scapularis GN=IscW_ISCW011988 PE=3 SV=1 - [B7QCK2_IXOSC]	13	15	13	12
B7QCL8	Man(9)-alpha-mannosidase, putative OS=Ixodes scapularis GN=IscW_ISCW012200 PE=4 SV=1 - [B7QCL8_IXOSC]	0	2	2	2
B7QCM5	Ribose-5-phosphate isomerase, putative (Fragment) OS=Ixodes scapularis GN=IscW_ISCW012092 PE=4 SV=1 - [B7QCM5_IXOSC]	0	2	0	0
B7QCT5	Adaptin ear-binding coat-associated protein, putative OS=Ixodes scapularis GN=IscW_ISCW012864 PE=4 SV=1 - [B7QCT5_IXOSC]	0	0	0	2
B7QCU0	CDK inhibitor P21 binding protein, putative OS=Ixodes scapularis GN=IscW_ISCW011871 PE=4 SV=1 - [B7QCU0_IXOSC]	3	0	2	3
B7QCU3	Abhydrolase domain-containing protein 14B, putative (Fragment) OS=Ixodes scapularis GN=IscW_ISCW011874 PE=4 SV=1 - [B7QCU3_IXOSC]	3	4	4	3
B7QCU5	Sulfotransferase, putative OS=Ixodes scapularis GN=IscW_ISCW011876 PE=4 SV=1 - [B7QCU5_IXOSC]	2	0	0	0
B7QCV6	Gamma-soluble NSF attachment protein, putative OS=Ixodes scapularis GN=IscW_ISCW012467 PE=4 SV=1 - [B7QCV6_IXOSC]	0	0	2	0
B7QCW0	Phosphoenolpyruvate carboxylase kinase, putative (Fragment) OS=Ixodes scapularis GN=IscW_ISCW022925 PE=4 SV=1 - [B7QCW0_IXOSC]	0	3	2	2
B7QCW2	ADP-ribosylation factor OS=Ixodes scapularis GN=IscW_ISCW022927 PE=3 SV=1 - [B7QCW2_IXOSC]	4	4	5	0
B7QD05	Flotillin-1, putative OS=Ixodes scapularis GN=IscW_ISCW022164 PE=4 SV=1 - [B7QD05_IXOSC]	7	6	5	3
B7QD15	Methionine aminopeptidase OS=Ixodes scapularis GN=IscW_ISCW022177 PE=3 SV=1 - [B7QD15_IXOSC]	3	2	2	0
B7QD28	Putative uncharacterized protein OS=Ixodes scapularis GN=IscW_ISCW013255 PE=4 SV=1 - [B7QD28_IXOSC]	7	4	0	4
B7QDA8	Aldehyde dehydrogenase, putative OS=Ixodes scapularis GN=IscW_ISCW022607 PE=3 SV=1 - [B7QDA8_IXOSC]	3	0	3	2
B7QDB0	Putative uncharacterized protein OS=Ixodes scapularis GN=IscW_ISCW022611 PE=4 SV=1 - [B7QDB0_IXOSC]	3	3	3	3
B7QDB1	Ubiquitin carboxyl-terminal hydrolase (Fragment) OS=Ixodes scapularis GN=IscW_ISCW022612 PE=3 SV=1 - [B7QDB1_IXOSC]	6	0	0	0
B7QDE7	Mannosyl-oligosaccharide glucosidase, putative (Fragment) OS=Ixodes scapularis GN=IscW_ISCW022122 PE=4 SV=1 - [B7QDE7_IXOSC]	2	0	0	0
B7QDE8	Actin, putative OS=Ixodes scapularis GN=IscW_ISCW022123 PE=3 SV=1 - [B7QDE8_IXOSC]	3	3	4	3
B7QDF5	Vacuolar H+-ATPase V1 sector, subunit B, putative OS=Ixodes scapularis GN=IscW_ISCW022132 PE=3 SV=1 - [B7QDF5_IXOSC]	8	7	7	6
B7QDL0	Isoleucyl-tRNA synthetase, putative (Fragment) OS=Ixodes scapularis GN=IscW_ISCW013321 PE=3 SV=1 - [B7QDL0_IXOSC]	6	10	2	6
B7QDQ3	Molecular chaperone, putative OS=Ixodes scapularis GN=IscW_ISCW013384 PE=3 SV=1 - [B7QDQ3_IXOSC]	4	3	5	2
B7QDS2	Matricellular protein osteonectin/SPARC/BM-40, putative OS=Ixodes scapularis GN=IscW_ISCW022231 PE=4 SV=1 - [B7QDS2_IXOSC]	5	2	4	3
B7QDS6	Cytidylate kinase, putative (Fragment) OS=Ixodes scapularis GN=IscW_ISCW012446 PE=3 SV=1 - [B7QDS6_IXOSC]	4	5	5	3
B7QDT5	Putative uncharacterized protein OS=Ixodes scapularis GN=IscW_ISCW022643 PE=4 SV=1 - [B7QDT5_IXOSC]	0	0	2	2
B7QDU2	Secreted protein, putative (Fragment) OS=Ixodes scapularis GN=IscW_ISCW011963 PE=4 SV=1 - [B7QDU2_IXOSC]	2	4	3	0
B7QDV1	Histone, putative OS=Ixodes scapularis GN=IscW_ISCW012234 PE=3 SV=1 - [B7QDV1_IXOSC]	3	2	0	2
B7QDW3	Actin regulatory protein, putative (Fragment) OS=Ixodes scapularis GN=IscW_ISCW022143 PE=4 SV=1 - [B7QDW3_IXOSC]	2	0	0	0
B7QDY5	Protease, putative OS=Ixodes scapularis GN=IscW_ISCW022724 PE=4 SV=1 - [B7QDY5_IXOSC]	5	5	0	4
B7QDY7	Mrg-binding protein, putative OS=Ixodes scapularis GN=IscW_ISCW022726 PE=4 SV=1 - [B7QDY7_IXOSC]	0	0	2	0
B7QE46	ATP synthase subunit beta OS=Ixodes scapularis GN=IscW_ISCW012509 PE=3 SV=1 - [B7QE46_IXOSC]	14	14	13	13
B7QE58	Glutaredoxin, GRX, putative OS=Ixodes scapularis GN=IscW_ISCW022680 PE=4 SV=1 - [B7QE58_IXOSC]	3	0	0	0
B7QE60	Putative uncharacterized protein OS=Ixodes scapularis GN=IscW_ISCW022683 PE=4 SV=1 - [B7QE60_IXOSC]	3	0	2	0
B7QE67	Proteasome subunit alpha type OS=Ixodes scapularis GN=IscW_ISCW012814 PE=3 SV=1 - [B7QE67_IXOSC]	0	4	0	0
B7QE70	mRNA cleavage factor I subunit, putative OS=Ixodes scapularis GN=IscW_ISCW011864 PE=4 SV=1 - [B7QE70_IXOSC]	2	0	4	2
B7QE90	Putative uncharacterized protein OS=Ixodes scapularis GN=IscW_ISCW022327 PE=4 SV=1 - [B7QE90_IXOSC]	0	0	2	0
B7QE91	Prefoldin, putative OS=Ixodes scapularis GN=IscW_ISCW022328 PE=4 SV=1 - [B7QE91_IXOSC]	5	4	4	3
B7QEE0	Hypoxia up-regulated protein, putative OS=Ixodes scapularis GN=IscW_ISCW012646 PE=3 SV=1 - [B7QEE0_IXOSC]	18	19	18	20
B7QEF1	VAMP-associated protein involved in inositol metabolism, putative OS=Ixodes scapularis GN=IscW_ISCW022270 PE=4 SV=1 - [B7QEF1_IXOSC]	3	3	5	3
B7QEF7	Gb2-cadherin, putative OS=Ixodes scapularis GN=IscW_ISCW022276 PE=3 SV=1 - [B7QEF7_IXOSC]	0	2	0	0
B7QEH2	Putative uncharacterized protein OS=Ixodes scapularis GN=IscW_ISCW022265 PE=4 SV=1 - [B7QEH2_IXOSC]	2	2	0	2
B7QEI4	Putative uncharacterized protein (Fragment) OS=Ixodes scapularis GN=IscW_ISCW012825 PE=4 SV=1 - [B7QEI4_IXOSC]	0	0	2	0
B7QEM6	NADH-ubiquinone oxidoreductase, NDUFS3/30 kDa subunit, putative OS=Ixodes scapularis GN=IscW_ISCW012366 PE=3 SV=1 - [B7QEM6_IXOSC]	0	2	3	2
B7QEZ9	Signal sequence receptor beta OS=Ixodes scapularis GN=IscW_ISCW012704 PE=4 SV=1 - [B7QEZ9_IXOSC]	2	0	0	0
B7QF31	Caspase, apoptotic cysteine protease, putative (Fragment) OS=Ixodes scapularis GN=IscW_ISCW013172 PE=3 SV=1 - [B7QF31_IXOSC]	2	0	2	0
B7QF40	Proteasome, subunit beta, putative OS=Ixodes scapularis GN=IscW_ISCW022656 PE=4 SV=1 - [B7QF40_IXOSC]	0	0	2	0
B7QF45	3-keto-acyl-CoA thiolase, putative OS=Ixodes scapularis GN=IscW_ISCW022661 PE=3 SV=1 - [B7QF45_IXOSC]	3	4	3	3
B7QFI7	Cell division cycle regulator protein, putative OS=Ixodes scapularis GN=IscW_ISCW021899 PE=4 SV=1 - [B7QFI7_IXOSC]	5	2	3	2
B7QFL4	Ubiquinol cytochrome C reductase, subunit QCR7, putative OS=Ixodes scapularis GN=IscW_ISCW012532 PE=4 SV=1 - [B7QFL4_IXOSC]	0	2	2	0
B7QFL6	Aldehyde dehydrogenase, putative OS=Ixodes scapularis GN=IscW_ISCW012534 PE=3 SV=1 - [B7QFL6_IXOSC]	2	3	3	0
B7QFN6	Proliferating cell nuclear antigen OS=Ixodes scapularis GN=IscW_ISCW022029 PE=3 SV=1 - [B7QFN6_IXOSC]	4	4	4	3
B7QFT9	Lectin, putative OS=Ixodes scapularis GN=IscW_ISCW012623 PE=4 SV=1 - [B7QFT9_IXOSC]	5	2	3	0
B7QFX7	RAB-9 and, putative OS=Ixodes scapularis GN=IscW_ISCW021969 PE=3 SV=1 - [B7QFX7_IXOSC]	9	9	11	7
B7QFY3	ADP-ribose pyrophosphatase, putative OS=Ixodes scapularis GN=IscW_ISCW021976 PE=4 SV=1 - [B7QFY3_IXOSC]	0	3	3	5
B7QFY4	Putative uncharacterized protein OS=Ixodes scapularis GN=IscW_ISCW021977 PE=4 SV=1 - [B7QFY4_IXOSC]	0	2	0	0
B7QFY7	RNA-binding protein, putative OS=Ixodes scapularis GN=IscW_ISCW021980 PE=4 SV=1 - [B7QFY7_IXOSC]	4	3	4	0
B7QFZ7	Thrombospondin-like protein, putative OS=Ixodes scapularis GN=IscW_ISCW021991 PE=4 SV=1 - [B7QFZ7_IXOSC]	2	3	2	0
B7QG34	Ribosomal protein S26, putative OS=Ixodes scapularis GN=IscW_ISCW013037 PE=4 SV=1 - [B7QG34_IXOSC]	3	2	3	2
B7QG90	Kynurenine aminotransferase, putative (Fragment) OS=Ixodes scapularis GN=IscW_ISCW012664 PE=4 SV=1 - [B7QG90_IXOSC]	5	2	2	2
B7QGH2	Glutathione S-transferase, putative OS=Ixodes scapularis GN=IscW_ISCW022157 PE=3 SV=1 - [B7QGH2_IXOSC]	9	9	9	9
B7QGL0	Arp2/3, putative OS=Ixodes scapularis GN=IscW_ISCW023170 PE=4 SV=1 - [B7QGL0_IXOSC]	5	3	4	4
B7QGL3	Ribosomal protein L37A, putative (Fragment) OS=Ixodes scapularis GN=IscW_ISCW023173 PE=4 SV=1 - [B7QGL3_IXOSC]	0	0	2	0
B7QGL9	Splicing factor SIDE8_2D_Infectada5, putative OS=Ixodes scapularis GN=IscW_ISCW023180 PE=4 SV=1 - [B7QGL9_IXOSC]	0	0	4	3
B7QGS5	Isochorismatase domain-containing protein 2, putative (Fragment) OS=Ixodes scapularis GN=IscW_ISCW023227 PE=4 SV=1 - [B7QGS5_IXOSC]	2	0	3	0
B7QGT5	RAS, putative OS=Ixodes scapularis GN=IscW_ISCW014484 PE=4 SV=1 - [B7QGT5_IXOSC]	0	0	2	2
B7QGU6	Synaptobrevin, putative OS=Ixodes scapularis GN=IscW_ISCW013744 PE=4 SV=1 - [B7QGU6_IXOSC]	2	0	0	0
B7QGY5	Serine/threonine-protein phosphatase OS=Ixodes scapularis GN=IscW_ISCW014549 PE=3 SV=1 - [B7QGY5_IXOSC]	4	3	4	2
B7QH01	5'->3' exoribonuclease, putative (Fragment) OS=Ixodes scapularis GN=IscW_ISCW015037 PE=4 SV=1 - [B7QH01_IXOSC]	2	0	0	0
B7QH38	Myb transforming protein, putative OS=Ixodes scapularis GN=IscW_ISCW023285 PE=4 SV=1 - [B7QH38_IXOSC]	2	0	0	0
B7QH49	Vesicle coat complex COPI, epsilon subunit, putative OS=Ixodes scapularis GN=IscW_ISCW013589 PE=4 SV=1 - [B7QH49_IXOSC]	0	2	0	0
B7QH59	Nuclear distribution protein NUDC, putative (Fragment) OS=Ixodes scapularis GN=IscW_ISCW023813 PE=4 SV=1 - [B7QH59_IXOSC]	8	7	10	7
B7QH73	Putative uncharacterized protein OS=Ixodes scapularis GN=IscW_ISCW023584 PE=4 SV=1 - [B7QH73_IXOSC]	3	2	3	0
B7QH74	GTP-binding protein DRG2, putative OS=Ixodes scapularis GN=IscW_ISCW023585 PE=4 SV=1 - [B7QH74_IXOSC]	0	0	4	3
B7QHA0	Helicase, putative (Fragment) OS=Ixodes scapularis GN=IscW_ISCW023393 PE=4 SV=1 - [B7QHA0_IXOSC]	0	3	0	0
B7QHA1	Ubiquitin carboxyl-terminal hydrolase isozyme L3, putative OS=Ixodes scapularis GN=IscW_ISCW023394 PE=4 SV=1 - [B7QHA1_IXOSC]	2	2	2	0
B7QHB7	DNAJ protein, putative OS=Ixodes scapularis GN=IscW_ISCW013814 PE=4 SV=1 - [B7QHB7_IXOSC]	0	0	2	0
B7QHE2	Syntaxin, putative (Fragment) OS=Ixodes scapularis GN=IscW_ISCW014129 PE=4 SV=1 - [B7QHE2_IXOSC]	3	2	0	0
B7QHP3	Serine-threonine phosphatase 2A, catalytic subunit, putative (Fragment) OS=Ixodes scapularis GN=IscW_ISCW013839 PE=4 SV=1 - [B7QHP3_IXOSC]	2	2	0	0
B7QHP5	Der_and-312 phosphate carrier protein, putative OS=Ixodes scapularis GN=IscW_ISCW014488 PE=3 SV=1 - [B7QHP5_IXOSC]	2	4	5	3
B7QHR9	Phenylalanyl-tRNA synthetase beta chain, putative (Fragment) OS=Ixodes scapularis GN=IscW_ISCW015011 PE=4 SV=1 - [B7QHR9_IXOSC]	4	4	6	4
B7QHS0	Flotillin, putative OS=Ixodes scapularis GN=IscW_ISCW015012 PE=4 SV=1 - [B7QHS0_IXOSC]	6	5	5	4
B7QHT2	Profilin (Fragment) OS=Ixodes scapularis GN=IscW_ISCW023148 PE=3 SV=1 - [B7QHT2_IXOSC]	3	4	4	4
B7QHT4	Transcription initiation factor IIF, small subunit, putative OS=Ixodes scapularis GN=IscW_ISCW023150 PE=4 SV=1 - [B7QHT4_IXOSC]	2	0	0	0
B7QI01	Hsp90 protein, putative OS=Ixodes scapularis GN=IscW_ISCW014265 PE=3 SV=1 - [B7QI01_IXOSC]	30	24	22	25
B7QI08	NADH-ubiquinone dehydrogenase, putative OS=Ixodes scapularis GN=IscW_ISCW014272 PE=4 SV=1 - [B7QI08_IXOSC]	3	2	3	3
B7QI20	Putative uncharacterized protein (Fragment) OS=Ixodes scapularis GN=IscW_ISCW014414 PE=4 SV=1 - [B7QI20_IXOSC]	2	0	0	0
B7QI51	Serine palmitoyltransferase, putative OS=Ixodes scapularis GN=IscW_ISCW014209 PE=3 SV=1 - [B7QI51_IXOSC]	0	0	2	2
B7QI53	Apoptosis-promoting RNA-binding protein TIA-1/TIAR, putative OS=Ixodes scapularis GN=IscW_ISCW014211 PE=4 SV=1 - [B7QI53_IXOSC]	15	8	11	9
B7QI59	Suppressor of G2 allele of skp1, putative (Fragment) OS=Ixodes scapularis GN=IscW_ISCW023717 PE=4 SV=1 - [B7QI59_IXOSC]	0	3	0	0
B7QI66	Ldl receptor adaptor protein, putative OS=Ixodes scapularis GN=IscW_ISCW013818 PE=4 SV=1 - [B7QI66_IXOSC]	2	2	2	2
B7QI70	Putative uncharacterized protein OS=Ixodes scapularis GN=IscW_ISCW023722 PE=4 SV=1 - [B7QI70_IXOSC]	3	4	3	2
B7QIB7	Mitogen-activated protein kinase, putative (Fragment) OS=Ixodes scapularis GN=IscW_ISCW023655 PE=4 SV=1 - [B7QIB7_IXOSC]	3	2	3	4
B7QIE6	Secreted protein, putative OS=Ixodes scapularis GN=IscW_ISCW014557 PE=4 SV=1 - [B7QIE6_IXOSC]	2	3	0	0
B7QIF1	Cgi-121, putative OS=Ixodes scapularis GN=IscW_ISCW014562 PE=3 SV=1 - [B7QIF1_IXOSC]	2	0	0	0
B7QIG1	Splicing factor, putative (Fragment) OS=Ixodes scapularis GN=IscW_ISCW014573 PE=4 SV=1 - [B7QIG1_IXOSC]	4	4	4	4
B7QIG2	Phosphomannomutase, putative OS=Ixodes scapularis GN=IscW_ISCW014574 PE=4 SV=1 - [B7QIG2_IXOSC]	5	3	5	3
B7QIG3	Electron transfer flavoprotein, alpha subunit, putative (Fragment) OS=Ixodes scapularis GN=IscW_ISCW014575 PE=4 SV=1 - [B7QIG3_IXOSC]	6	4	7	5
B7QIG4	Asparaginyl-tRNA synthetase, putative OS=Ixodes scapularis GN=IscW_ISCW014576 PE=3 SV=1 - [B7QIG4_IXOSC]	6	6	5	7
B7QII8	Abhydrolase domain-containing protein, putative OS=Ixodes scapularis GN=IscW_ISCW014936 PE=4 SV=1 - [B7QII8_IXOSC]	6	6	6	6
B7QIJ3	Quinone oxidoreductase, putative (Fragment) OS=Ixodes scapularis GN=IscW_ISCW023109 PE=4 SV=1 - [B7QIJ3_IXOSC]	6	4	6	5
B7QIK5	Mitochondrial import inner membrane translocase, subunit TIM44, putative OS=Ixodes scapularis GN=IscW_ISCW023127 PE=4 SV=1 - [B7QIK5_IXOSC]	5	3	5	2
B7QIN6	Sorting nexin 9 variant, putative (Fragment) OS=Ixodes scapularis GN=IscW_ISCW013555 PE=4 SV=1 - [B7QIN6_IXOSC]	3	3	3	0
B7QIN7	Anti-silencing protein, putative OS=Ixodes scapularis GN=IscW_ISCW013556 PE=4 SV=1 - [B7QIN7_IXOSC]	0	0	2	0
B7QIP4	4SNc-Tudor domain protein, putative OS=Ixodes scapularis GN=IscW_ISCW014289 PE=4 SV=1 - [B7QIP4_IXOSC]	14	10	3	5
B7QIP7	Tumor susceptibility protein, putative (Fragment) OS=Ixodes scapularis GN=IscW_ISCW014292 PE=4 SV=1 - [B7QIP7_IXOSC]	2	0	0	0
B7QIQ7	Aldehyde dehydrogenase, putative OS=Ixodes scapularis GN=IscW_ISCW014613 PE=3 SV=1 - [B7QIQ7_IXOSC]	7	7	7	6
B7QIS1	Procollagen-lysine, 2-oxoglutarate 5-dioxygenase, putative OS=Ixodes scapularis GN=IscW_ISCW014458 PE=4 SV=1 - [B7QIS1_IXOSC]	0	0	2	0
B7QIS3	3-hydroxyacyl-CoA dehydrogenase, putative OS=Ixodes scapularis GN=IscW_ISCW014460 PE=4 SV=1 - [B7QIS3_IXOSC]	6	5	4	3
B7QIS6	Aldehyde dehydrogenase, putative OS=Ixodes scapularis GN=IscW_ISCW023288 PE=3 SV=1 - [B7QIS6_IXOSC]	6	3	6	6
B7QIS7	Esterase D, putative OS=Ixodes scapularis GN=IscW_ISCW023289 PE=4 SV=1 - [B7QIS7_IXOSC]	3	2	3	0
B7QIT3	Putative uncharacterized protein OS=Ixodes scapularis GN=IscW_ISCW023296 PE=4 SV=1 - [B7QIT3_IXOSC]	7	6	5	6
B7QIT6	Geranylgeranyl diphosphate synthase, putative OS=Ixodes scapularis GN=IscW_ISCW023301 PE=3 SV=1 - [B7QIT6_IXOSC]	2	0	0	0
B7QIX6	Kinesin, putative OS=Ixodes scapularis GN=IscW_ISCW014331 PE=4 SV=1 - [B7QIX6_IXOSC]	0	0	3	0
B7QJ21	Chaperonin complex component, TCP-1 eta subunit, putative OS=Ixodes scapularis GN=IscW_ISCW023397 PE=3 SV=1 - [B7QJ21_IXOSC]	11	8	10	9
B7QJ22	Putative uncharacterized protein OS=Ixodes scapularis GN=IscW_ISCW023398 PE=4 SV=1 - [B7QJ22_IXOSC]	6	0	5	5
B7QJ30	ATP binding protein, putative OS=Ixodes scapularis GN=IscW_ISCW014857 PE=4 SV=1 - [B7QJ30_IXOSC]	2	0	2	0
B7QJ34	OTU domain, ubiquitin aldehyde binding protein, putative OS=Ixodes scapularis GN=IscW_ISCW023231 PE=4 SV=1 - [B7QJ34_IXOSC]	2	4	2	0
B7QJ52	Transcriptional regulator DJ-1, putative OS=Ixodes scapularis GN=IscW_ISCW014259 PE=4 SV=1 - [B7QJ52_IXOSC]	0	2	0	2
B7QJ62	Cysteine synthase, putative OS=Ixodes scapularis GN=IscW_ISCW013852 PE=4 SV=1 - [B7QJ62_IXOSC]	2	0	0	3
B7QJH6	Alpha-actinin, putative OS=Ixodes scapularis GN=IscW_ISCW013566 PE=4 SV=1 - [B7QJH6_IXOSC]	17	11	11	11
B7QJI4	Acetyl-CoA hydrolase, putative OS=Ixodes scapularis GN=IscW_ISCW023591 PE=4 SV=1 - [B7QJI4_IXOSC]	4	3	2	4
B7QJN6	Translation initiation factor 3, subunit E, putative OS=Ixodes scapularis GN=IscW_ISCW023004 PE=4 SV=1 - [B7QJN6_IXOSC]	4	3	3	3
B7QJQ0	Dystroglycan, putative (Fragment) OS=Ixodes scapularis GN=IscW_ISCW015049 PE=4 SV=1 - [B7QJQ0_IXOSC]	0	2	2	0
B7QJU2	THUMPIDE8_6D_Infectada protein, putative (Fragment) OS=Ixodes scapularis GN=IscW_ISCW014997 PE=4 SV=1 - [B7QJU2_IXOSC]	0	0	2	0
B7QJX9	Tnf receptor-associated factor, putative OS=Ixodes scapularis GN=IscW_ISCW014589 PE=4 SV=1 - [B7QJX9_IXOSC]	2	0	2	0
B7QJZ7	ATP synthase gamma chain (Fragment) OS=Ixodes scapularis GN=IscW_ISCW023477 PE=3 SV=1 - [B7QJZ7_IXOSC]	2	0	3	0
B7QK02	SWI/SNF complex subunit SMARCC2, putative (Fragment) OS=Ixodes scapularis GN=IscW_ISCW014432 PE=4 SV=1 - [B7QK02_IXOSC]	5	3	0	3
B7QK13	Calcyclin-binding protein CacyBP, putative OS=Ixodes scapularis GN=IscW_ISCW013691 PE=4 SV=1 - [B7QK13_IXOSC]	3	3	3	3
B7QK39	Sirtuin type, putative OS=Ixodes scapularis GN=IscW_ISCW023257 PE=4 SV=1 - [B7QK39_IXOSC]	2	0	0	0
B7QKD3	Huntingtin interacting protein, putative OS=Ixodes scapularis GN=IscW_ISCW023307 PE=4 SV=1 - [B7QKIDE8_6D_Infectada_IXOSC]	0	2	0	0
B7QKD8	Sideroflexin 1,2,3, putative OS=Ixodes scapularis GN=IscW_ISCW023312 PE=4 SV=1 - [B7QKD8_IXOSC]	2	2	0	2
B7QKE4	Glycerol-3-phosphate dehydrogenase, putative OS=Ixodes scapularis GN=IscW_ISCW023707 PE=3 SV=1 - [B7QKE4_IXOSC]	0	3	0	0
B7QKF8	Alternative splicing factor ASF/SF2, putative OS=Ixodes scapularis GN=IscW_ISCW014398 PE=4 SV=1 - [B7QKF8_IXOSC]	5	2	5	3
B7QKK9	Vacuolar H+-ATPase V1 sector, subunit H, putative (Fragment) OS=Ixodes scapularis GN=IscW_ISCW013948 PE=4 SV=1 - [B7QKK9_IXOSC]	2	2	2	2
B7QKM7	Protein BRE, putative OS=Ixodes scapularis GN=IscW_ISCW014451 PE=4 SV=1 - [B7QKM7_IXOSC]	2	0	0	0
B7QKP2	Ubiquinol cytochrome C reductase, subunit RIP1, putative OS=Ixodes scapularis GN=IscW_ISCW014071 PE=4 SV=1 - [B7QKP2_IXOSC]	2	2	0	0
B7QKR2	Beta-catenin-like repeats containing protein, putative OS=Ixodes scapularis GN=IscW_ISCW014739 PE=4 SV=1 - [B7QKR2_IXOSC]	2	0	0	0
B7QKS1	Probable cytosolic iron-sulfur protein assembly protein OS=Ixodes scapularis GN=ISCW023049 PE=3 SV=1 - [CIAO1_IXOSC]	3	2	0	0
B7QKS5	Beat protein, putative OS=Ixodes scapularis GN=IscW_ISCW023055 PE=4 SV=1 - [B7QKS5_IXOSC]	2	2	2	2
B7QL12	Glycyl-tRNA synthetase, putative OS=Ixodes scapularis GN=IscW_ISCW014402 PE=4 SV=1 - [B7QL12_IXOSC]	11	7	5	8
B7QL45	La/SS-B, putative (Fragment) OS=Ixodes scapularis GN=IscW_ISCW014366 PE=4 SV=1 - [B7QL45_IXOSC]	4	3	4	3
B7QL56	DNA replication licensing factor, putative (Fragment) OS=Ixodes scapularis GN=IscW_ISCW023354 PE=3 SV=1 - [B7QL56_IXOSC]	3	4	3	3
B7QL57	Adenylyl cyclase-associated protein OS=Ixodes scapularis GN=IscW_ISCW023355 PE=3 SV=1 - [B7QL57_IXOSC]	5	3	4	5
B7QL68	Eukaryotic translation initiation factor, putative OS=Ixodes scapularis GN=IscW_ISCW013537 PE=4 SV=1 - [B7QL68_IXOSC]	4	5	4	6
B7QL71	Heat shock protein, putative (Fragment) OS=Ixodes scapularis GN=IscW_ISCW024910 PE=3 SV=1 - [B7QL71_IXOSC]	2	0	0	0
B7QLA4	Phosphatidylethanolamine-binding protein, putative OS=Ixodes scapularis GN=IscW_ISCW014710 PE=4 SV=1 - [B7QLA4_IXOSC]	0	0	2	0
B7QLE3	Protein kinase C substrate, 80 KD protein, heavy chain, putative OS=Ixodes scapularis GN=IscW_ISCW013550 PE=4 SV=1 - [B7QLE3_IXOSC]	7	4	2	3
B7QLH4	Paraplegin, putative OS=Ixodes scapularis GN=IscW_ISCW014866 PE=4 SV=1 - [B7QLH4_IXOSC]	3	4	0	2
B7QLH6	Glucose-6-phosphate isomerase OS=Ixodes scapularis GN=IscW_ISCW014868 PE=3 SV=1 - [B7QLH6_IXOSC]	4	2	3	3
B7QLI1	Vacuolar sorting protein, putative (Fragment) OS=Ixodes scapularis GN=IscW_ISCW014873 PE=4 SV=1 - [B7QLI1_IXOSC]	6	4	5	5
B7QLI8	Tyrosine aminotransferase, putative (Fragment) OS=Ixodes scapularis GN=IscW_ISCW013629 PE=4 SV=1 - [B7QLI8_IXOSC]	2	0	3	0
B7QLK0	RNA binding motif-containing protein, putative OS=Ixodes scapularis GN=IscW_ISCW015020 PE=4 SV=1 - [B7QLK0_IXOSC]	7	2	5	3
B7QLQ7	Leucine aminopeptidase, putative OS=Ixodes scapularis GN=IscW_ISCW023735 PE=4 SV=1 - [B7QLQ7_IXOSC]	0	4	2	0
B7QLU2	20-hydroxysteroid dehydrogenase, putative OS=Ixodes scapularis GN=IscW_ISCW014791 PE=3 SV=1 - [B7QLU2_IXOSC]	8	5	6	8
B7QLY1	60S ribosomal protein L13 OS=Ixodes scapularis GN=IscW_ISCW023068 PE=3 SV=1 - [B7QLY1_IXOSC]	2	3	2	2
B7QLY6	Nucleoside diphosphate kinase OS=Ixodes scapularis GN=IscW_ISCW023074 PE=3 SV=1 - [B7QLY6_IXOSC]	7	8	8	7
B7QLY8	Ribosomal protein L3, putative OS=Ixodes scapularis GN=IscW_ISCW023076 PE=3 SV=1 - [B7QLY8_IXOSC]	3	4	4	2
B7QLZ0	NADH-ubiquinone oxidoreductase, subunit NDUFB10/PDSW, putative OS=Ixodes scapularis GN=IscW_ISCW023078 PE=4 SV=1 - [B7QLZ0_IXOSC]	0	0	2	0
B7QLZ5	40S ribosomal protein S9, putative OS=Ixodes scapularis GN=IscW_ISCW023083 PE=3 SV=1 - [B7QLZ5_IXOSC]	8	8	7	6
B7QM11	Secreted protein, putative OS=Ixodes scapularis GN=IscW_ISCW013876 PE=4 SV=1 - [B7QM11_IXOSC]	2	2	0	0
B7QM86	Talin, putative OS=Ixodes scapularis GN=IscW_ISCW023338 PE=4 SV=1 - [B7QM86_IXOSC]	3	6	2	2
B7QMD6	Transaldolase, putative OS=Ixodes scapularis GN=IscW_ISCW023506 PE=3 SV=1 - [B7QMD6_IXOSC]	5	6	5	5
B7QMI2	Glutathione S-transferase, putative (Fragment) OS=Ixodes scapularis GN=IscW_ISCW023198 PE=3 SV=1 - [B7QMI2_IXOSC]	2	2	2	0
B7QMJ0	Importin beta, nuclear transport factor, putative OS=Ixodes scapularis GN=IscW_ISCW014038 PE=4 SV=1 - [B7QMJ0_IXOSC]	0	3	0	2
B7QMM1	Glycine C-acetyltransferase/2-amino-3-ketobutyrate-CoA ligase, putative (Fragment) OS=Ixodes scapularis GN=IscW_ISCW015295 PE=3 SV=1 - [B7QMM1_IXOSC]	6	5	5	6
B7QMM5	Golgi vesicular membrane trafficking protein p18 OS=Ixodes scapularis GN=IscW_ISCW015299 PE=4 SV=1 - [B7QMM5_IXOSC]	0	0	2	0
B7QMM9	Polyadenylate-binding protein-interacting protein, putative OS=Ixodes scapularis GN=IscW_ISCW015303 PE=4 SV=1 - [B7QMM9_IXOSC]	2	3	3	2
B7QMP7	Reductase, putative (Fragment) OS=Ixodes scapularis GN=IscW_ISCW015281 PE=4 SV=1 - [B7QMP7_IXOSC]	0	2	0	2
B7QMR3	Putative uncharacterized protein OS=Ixodes scapularis GN=IscW_ISCW023909 PE=4 SV=1 - [B7QMR3_IXOSC]	4	2	0	3
B7QMS7	Hydroxymethylglutaryl-CoA lyase, putative (Fragment) OS=Ixodes scapularis GN=IscW_ISCW015386 PE=4 SV=1 - [B7QMS7_IXOSC]	4	0	4	3
B7QMT4	40S ribosomal protein S8 OS=Ixodes scapularis GN=IscW_ISCW015393 PE=3 SV=1 - [B7QMT4_IXOSC]	7	6	7	7
B7QMU4	29 kDa ribonucleoprotein B, putative OS=Ixodes scapularis GN=IscW_ISCW015373 PE=4 SV=1 - [B7QMU4_IXOSC]	0	0	0	2
B7QMV1	Elongation factor, putative OS=Ixodes scapularis GN=IscW_ISCW015380 PE=4 SV=1 - [B7QMV1_IXOSC]	17	17	14	14
B7QMW0	Fatty acid-binding protein FABP, putative OS=Ixodes scapularis GN=IscW_ISCW015316 PE=3 SV=1 - [B7QMW0_IXOSC]	8	6	6	6
B7QN17	Thioredoxin-dependent peroxide reductase OS=Ixodes scapularis GN=IscW_ISCW015321 PE=4 SV=1 - [B7QN17_IXOSC]	3	3	3	4
B7QN22	Innexin, putative OS=Ixodes scapularis GN=IscW_ISCW015171 PE=4 SV=1 - [B7QN22_IXOSC]	0	0	0	2
B7QN40	Putative uncharacterized protein (Fragment) OS=Ixodes scapularis GN=IscW_ISCW023939 PE=4 SV=1 - [B7QN40_IXOSC]	3	0	0	0
B7QN48	Mannose-6-phosphate/insulin receptor type II, putative OS=Ixodes scapularis GN=IscW_ISCW023887 PE=4 SV=1 - [B7QN48_IXOSC]	7	6	4	6
B7QN62	39S ribosomal protein L41, putative OS=Ixodes scapularis GN=IscW_ISCW015536 PE=4 SV=1 - [B7QN62_IXOSC]	0	0	2	0
B7QN63	Secreted beta amyloid protein, putative (Fragment) OS=Ixodes scapularis GN=IscW_ISCW015537 PE=4 SV=1 - [B7QN63_IXOSC]	4	4	5	5
B7QN64	Amyloid protein, putative OS=Ixodes scapularis GN=IscW_ISCW015538 PE=4 SV=1 - [B7QN64_IXOSC]	4	3	3	3
B7QN92	GDP-mannose pyrophosphorylase, putative OS=Ixodes scapularis GN=IscW_ISCW015357 PE=4 SV=1 - [B7QN92_IXOSC]	0	0	2	0
B7QNA7	Kif23 protein, putative OS=Ixodes scapularis GN=IscW_ISCW015412 PE=3 SV=1 - [B7QNA7_IXOSC]	2	0	0	0
B7QNC9	Cysteine string protein, putative OS=Ixodes scapularis GN=IscW_ISCW015127 PE=4 SV=1 - [B7QNC9_IXOSC]	0	0	0	2
B7QNJ1	Putative uncharacterized protein OS=Ixodes scapularis GN=IscW_ISCW023915 PE=4 SV=1 - [B7QNJ1_IXOSC]	7	4	7	5
B7QNN4	Protein arginine N-methyltransferase PRMT1, putative OS=Ixodes scapularis GN=IscW_ISCW023973 PE=4 SV=1 - [B7QNN4_IXOSC]	12	12	9	11
B7QNN5	Putative uncharacterized protein OS=Ixodes scapularis GN=IscW_ISCW023976 PE=4 SV=1 - [B7QNN5_IXOSC]	3	0	0	2
B7QNQ7	BRO1 domain-containing protein BROX, putative OS=Ixodes scapularis GN=IscW_ISCW015146 PE=4 SV=1 - [B7QNQ7_IXOSC]	2	2	2	2
B7QNR8	Importin beta, nuclear transport factor, putative OS=Ixodes scapularis GN=IscW_ISCW015464 PE=4 SV=1 - [B7QNR8_IXOSC]	7	7	0	5
B7QNW0	Protein required for fusion of vesicles in vesicular transport, alpha-SNAP, putative OS=Ixodes scapularis GN=IscW_ISCW015531 PE=4 SV=1 - [B7QNW0_IXOSC]	7	5	9	6
B7QP06	Alpha tubulin OS=Ixodes scapularis GN=IscW_ISCW015260 PE=3 SV=1 - [B7QP06_IXOSC]	0	14	14	13
B7SP53	Ribosomal protein L38 OS=Dermacentor variabilis PE=3 SV=1 - [B7SP53_DERVA]	2	0	3	0
B7SP55	Ribosomal protein L31 OS=Dermacentor variabilis PE=2 SV=1 - [B7SP55_DERVA]	3	3	4	3
B8XVP3	40S ribosomal protein S14 OS=Ochlerotatus taeniorhynchus PE=3 SV=1 - [B8XVP3_OCHTA]	2	2	3	2
C1BP07	60S ribosomal protein L36a OS=Caligus rogercresseyi GN=RL36A PE=3 SV=1 - [C1BP07_9MAXI]	0	0	2	2
C1BPA0	Ras-related protein ORAB-1 OS=Caligus rogercresseyi GN=RAB1 PE=2 SV=1 - [C1BPA0_9MAXI]	5	4	6	5
C1BPT6	S-phase kinase-associated protein 1 OS=Caligus rogercresseyi GN=SKP1 PE=2 SV=1 - [C1BPT6_9MAXI]	2	3	4	3
C1BU91	Ras-like protein OS=Lepeophtheirus salmonis GN=RAS PE=2 SV=1 - [C1BU91_9MAXI]	0	2	3	0
C4MX30	90 kDa heat shock protein OS=Eriocheir sinensis PE=2 SV=1 - [C4MX30_ERISI]	0	10	0	0
C4NFK6	14-3-3 zeta OS=Heliothis virescens PE=2 SV=1 - [C4NFK6_HELVI]	0	0	7	0
C9W1B9	40S ribosomal protein S10 OS=Rhipicephalus sanguineus PE=2 SV=1 - [C9W1B9_RHISA]	5	5	5	5
C9W1T7	60S ribosomal protein L35-like protein (Fragment) OS=Rhipicephalus sanguineus PE=2 SV=1 - [C9W1T7_RHISA]	0	0	0	2
D0UNG5	Translational elongation factor-2 (Fragment) OS=Aphonopelma chalcodes PE=2 SV=1 - [D0UNG5_APHCH]	8	0	0	0
D1GYI9	Histone H2A (Fragment) OS=Drosophila ananassae GN=CG5499 PE=3 SV=1 - [D1GYI9_DROAN]	3	0	0	0
D2KFD7	Elongation factor-1 alpha (Fragment) OS=Unduloribates undulatus GN=ef-1a PE=4 SV=1 - [D2KFD7_9ACAR]	0	3	3	3
D3PFT5	Sulfatase-modifying factor 1 OS=Lepeophtheirus salmonis GN=SUMF1 PE=2 SV=1 - [IDE8_6D_InfectadaPFT5_9MAXI]	2	0	0	0
D5KXW7	Heat shock protein 90 OS=Nilaparvata lugens GN=hsp90 PE=2 SV=1 - [D5KXW7_NILLU]	13	11	10	0
D6W6Q2	Putative uncharacterized protein OS=Tribolium castaneum GN=TcasGA2_TC004152 PE=4 SV=1 - [D6W6Q2_TRICA]	2	2	0	0
D6WLJ7	Putative uncharacterized protein OS=Tribolium castaneum GN=TcasGA2_TC013430 PE=4 SV=1 - [D6WLJ7_TRICA]	0	0	2	0
D6WTW2	Putative uncharacterized protein OS=Tribolium castaneum GN=TcasGA2_TC015913 PE=4 SV=1 - [D6WTW2_TRICA]	2	0	0	2
D6WUS6	Serine/threonine-protein phosphatase OS=Tribolium castaneum GN=TcasGA2_TC005366 PE=3 SV=1 - [D6WUS6_TRICA]	4	3	0	3
D6WX64	Putative uncharacterized protein OS=Tribolium castaneum GN=TcasGA2_TC006492 PE=3 SV=1 - [D6WX64_TRICA]	7	6	5	5
D9IQE8	P21-activated kinase (Fragment) OS=Ixodes scapularis GN=pak1 PE=2 SV=1 - [D9IQE8_IXOSC]	2	2	2	0
E0V9N7	Heat shock 70 kDa protein cognate, putative OS=Pediculus humanus subsp. corporis GN=Phum_PHUM018540 PE=3 SV=1 - [E0V9N7_PEDHC]	12	0	0	0
E0VD18	GTP-binding nuclear protein RAN1, putative OS=Pediculus humanus subsp. corporis GN=Phum_PHUM103920 PE=3 SV=1 - [E0VD18_PEDHC]	6	6	6	5
E0VMH2	Transportin-2, putative OS=Pediculus humanus subsp. corporis GN=Phum_PHUM308970 PE=4 SV=1 - [E0VMH2_PEDHC]	4	0	0	0
E0VW55	Putative uncharacterized protein OS=Pediculus humanus subsp. corporis GN=Phum_PHUM474440 PE=3 SV=1 - [E0VW55_PEDHC]	0	4	0	0
E1ZYZ0	Ras-related protein Rab-5C OS=Camponotus floridanus GN=EAG_08477 PE=3 SV=1 - [E1ZYZ0_CAMFO]	3	3	4	2
E2AA83	UPF0027 protein C22orf28 OS=Camponotus floridanus GN=EAG_12000 PE=4 SV=1 - [E2AA83_CAMFO]	0	0	2	0
E2AZR3	Tyrosine-protein kinase Src42A OS=Camponotus floridanus GN=EAG_15018 PE=4 SV=1 - [E2AZR3_CAMFO]	0	0	2	0
E2B418	Myosin heavy chain, non-muscle OS=Harpegnathos saltator GN=EAI_00709 PE=4 SV=1 - [E2B418_HARSA]	2	0	2	0
E2BMH2	40S ribosomal protein S23 (Fragment) OS=Harpegnathos saltator GN=EAI_00601 PE=3 SV=1 - [E2BMH2_HARSA]	3	5	4	2
E2J6W0	40S ribosomal protein S2/30S ribosomal protein S5 (Fragment) OS=Hyalomma marginatum rufipes PE=2 SV=1 - [E2J6W0_9ACAR]	3	5	4	0
E3V0H8	Salivary protein antigen P40 OS=Ixodes scapularis PE=2 SV=1 - [E3V0H8_IXOSC]	2	2	2	2
E3XEL5	Putative uncharacterized protein OS=Anopheles darlingi GN=AND_22097 PE=3 SV=1 - [E3XEL5_ANODA]	2	0	2	2
E7D1C2	Putative ribosomal protein SA (Fragment) OS=Latrodectus hesperus PE=2 SV=1 - [E7D1C2_LATHE]	2	2	0	3
E9FRV3	Isocitrate dehydrogenase [NADP] OS=Daphnia pulex GN=DAPPUDRAFT_299809 PE=3 SV=1 - [E9FRV3_DAPPU]	6	0	0	0
E9GFH0	Putative uncharacterized protein OS=Daphnia pulex GN=DAPPUDRAFT_195992 PE=3 SV=1 - [E9GFH0_DAPPU]	0	4	0	0
E9GIS9	Putative uncharacterized protein OS=Daphnia pulex GN=DAPPUDRAFT_303819 PE=4 SV=1 - [E9GIS9_DAPPU]	3	3	0	3
E9GQY5	Putative uncharacterized protein OS=Daphnia pulex GN=DAPPUDRAFT_213150 PE=3 SV=1 - [E9GQY5_DAPPU]	0	0	5	0
E9H2Y7	Putative uncharacterized protein OS=Daphnia pulex GN=DAPPUDRAFT_57725 PE=3 SV=1 - [E9H2Y7_DAPPU]	0	2	0	0
E9HEX5	Putative uncharacterized protein OS=Daphnia pulex GN=DAPPUDRAFT_300845 PE=3 SV=1 - [E9HEX5_DAPPU]	0	0	0	12
E9HNC6	Putative uncharacterized protein OS=Daphnia pulex GN=DAPPUDRAFT_302452 PE=3 SV=1 - [E9HNC6_DAPPU]	0	0	0	10
E9HWB8	Putative uncharacterized protein OS=Daphnia pulex GN=DAPPUDRAFT_231914 PE=3 SV=1 - [E9HWB8_DAPPU]	0	0	0	3
E9J0Y6	Putative uncharacterized protein (Fragment) OS=Solenopsis invicta GN=SINV_14465 PE=4 SV=1 - [E9J0Y6_SOLIN]	2	0	2	2
E9J9Y4	Putative uncharacterized protein (Fragment) OS=Solenopsis invicta GN=SINV_16344 PE=4 SV=1 - [E9J9Y4_SOLIN]	0	0	2	0
F0J8J2	40S ribosomal protein SA (Fragment) OS=Amblyomma variegatum PE=2 SV=1 - [F0J8J2_AMBVA]	0	2	3	2
F0J8L8	Putative ribosomal protein L8e (Fragment) OS=Amblyomma variegatum PE=2 SV=1 - [F0J8L8_AMBVA]	2	0	2	2
F0J8Q1	Ubiquitin-protein ligase (Fragment) OS=Amblyomma variegatum PE=2 SV=1 - [F0J8Q1_AMBVA]	0	2	0	0
F0J8X9	Exon-exon junction complex Magoh component (Fragment) OS=Amblyomma variegatum PE=2 SV=1 - [F0J8X9_AMBVA]	0	0	4	0
F0J9E0	Dynein light chain (Fragment) OS=Amblyomma variegatum PE=2 SV=1 - [F0J9E0_AMBVA]	3	3	3	0
F0J9I5	GTP-binding ADP-ribosylation factor Arf6 (Fragment) OS=Amblyomma variegatum PE=2 SV=1 - [F0J9I5_AMBVA]	0	2	3	2
F0J9K5	Proteasome alpha type 1 (Fragment) OS=Amblyomma variegatum PE=2 SV=1 - [F0J9K5_AMBVA]	3	3	0	0
F0J9N4	Transcriptional coactivator CAPER (Fragment) OS=Amblyomma variegatum PE=2 SV=1 - [F0J9N4_AMBVA]	2	2	0	0
F0J9Q3	26S proteasome regulatory complex subunit RPN3/PSMIDE8_6D_Infectada (Fragment) OS=Amblyomma variegatum PE=2 SV=1 - [F0J9Q3_AMBVA]	2	3	2	2
F4WQW1	Cdc42-like protein OS=Acromyrmex echinatior GN=G5I_08203 PE=3 SV=1 - [F4WQW1_ACREC]	0	3	5	2
F5HL97	Elongation factor 1-alpha OS=Anopheles gambiae GN=AGAP003541 PE=3 SV=1 - [F5HL97_ANOGA]	0	0	0	6
F5HMR6	AGAP001419-PC OS=Anopheles gambiae GN=AgaP_AGAP001419 PE=4 SV=1 - [F5HMR6_ANOGA]	0	0	0	3
F6M7B0	Beta-1 tubulin OS=Ericerus pela PE=2 SV=1 - [F6M7B0_9HEMI]	14	14	15	14
G0WV55	Alpha-catenin OS=Dermacentor variabilis PE=2 SV=1 - [G0WV55_DERVA]	0	0	0	2
G1K077	60S ribosomal protein L26 (Fragment) OS=Rhodnius prolixus PE=2 SV=1 - [G1K077_RHOPR]	2	0	0	2
G3MF55	Putative uncharacterized protein (Fragment) OS=Amblyomma maculatum PE=2 SV=1 - [G3MF55_9ACAR]	4	4	2	2
G3MF56	Putative uncharacterized protein (Fragment) OS=Amblyomma maculatum PE=2 SV=1 - [G3MF56_9ACAR]	12	9	3	7
G3MFC4	Putative uncharacterized protein (Fragment) OS=Amblyomma maculatum PE=2 SV=1 - [G3MFC4_9ACAR]	0	0	8	0
G3MGG5	Putative uncharacterized protein (Fragment) OS=Amblyomma maculatum PE=2 SV=1 - [G3MGG5_9ACAR]	2	3	3	0
G3MGJ6	Putative uncharacterized protein (Fragment) OS=Amblyomma maculatum PE=2 SV=1 - [G3MGJ6_9ACAR]	0	0	3	0
G3MGL5	Putative uncharacterized protein (Fragment) OS=Amblyomma maculatum PE=2 SV=1 - [G3MGL5_9ACAR]	18	18	14	17
G3MGV9	Putative uncharacterized protein (Fragment) OS=Amblyomma maculatum PE=2 SV=1 - [G3MGV9_9ACAR]	0	4	3	0
G3MH14	Putative uncharacterized protein (Fragment) OS=Amblyomma maculatum PE=2 SV=1 - [G3MH14_9ACAR]	3	0	2	0
G3MHE0	Putative uncharacterized protein (Fragment) OS=Amblyomma maculatum PE=2 SV=1 - [G3MHE0_9ACAR]	0	2	0	0
G3MHR0	Isocitrate dehydrogenase [NADP] (Fragment) OS=Amblyomma maculatum PE=2 SV=1 - [G3MHR0_9ACAR]	0	0	0	11
G3MI00	Putative uncharacterized protein (Fragment) OS=Amblyomma maculatum PE=2 SV=1 - [G3MI00_9ACAR]	4	0	2	0
G3MI68	Methionine aminopeptidase (Fragment) OS=Amblyomma maculatum PE=2 SV=1 - [G3MI68_9ACAR]	2	0	0	0
G3MIA4	Putative uncharacterized protein (Fragment) OS=Amblyomma maculatum PE=2 SV=1 - [G3MIA4_9ACAR]	0	0	0	3
G3MIS6	Putative uncharacterized protein (Fragment) OS=Amblyomma maculatum PE=2 SV=1 - [G3MIS6_9ACAR]	3	0	0	0
G3MJ15	Putative uncharacterized protein (Fragment) OS=Amblyomma maculatum PE=2 SV=1 - [G3MJ15_9ACAR]	3	0	2	3
G3MJM6	Putative uncharacterized protein (Fragment) OS=Amblyomma maculatum PE=2 SV=1 - [G3MJM6_9ACAR]	4	2	5	0
G3MJS5	Putative uncharacterized protein (Fragment) OS=Amblyomma maculatum PE=2 SV=1 - [G3MJS5_9ACAR]	3	0	2	0
G3MJZ2	Putative uncharacterized protein OS=Amblyomma maculatum PE=2 SV=1 - [G3MJZ2_9ACAR]	2	3	4	2
G3MK70	Putative uncharacterized protein OS=Amblyomma maculatum PE=2 SV=1 - [G3MK70_9ACAR]	0	0	0	2
G3MK99	Putative uncharacterized protein OS=Amblyomma maculatum PE=2 SV=1 - [G3MK99_9ACAR]	3	0	5	4
G3MKJ1	Putative uncharacterized protein OS=Amblyomma maculatum PE=2 SV=1 - [G3MKJ1_9ACAR]	4	4	4	4
G3MKJ6	Putative uncharacterized protein OS=Amblyomma maculatum PE=2 SV=1 - [G3MKJ6_9ACAR]	5	5	7	5
G3MKJ8	Putative uncharacterized protein OS=Amblyomma maculatum PE=2 SV=1 - [G3MKJ8_9ACAR]	10	8	5	7
G3ML11	Putative uncharacterized protein OS=Amblyomma maculatum PE=2 SV=1 - [G3ML11_9ACAR]	3	4	3	3
G3ML80	Putative uncharacterized protein OS=Amblyomma maculatum PE=2 SV=1 - [G3ML80_9ACAR]	11	11	10	10
G3MLE2	Putative uncharacterized protein OS=Amblyomma maculatum PE=2 SV=1 - [G3MLE2_9ACAR]	2	2	2	0
G3MLR1	Putative uncharacterized protein OS=Amblyomma maculatum PE=2 SV=1 - [G3MLR1_9ACAR]	6	4	0	3
G3MLT2	Proteasome subunit alpha type OS=Amblyomma maculatum PE=2 SV=1 - [G3MLT2_9ACAR]	4	5	4	5
G3MM55	Putative uncharacterized protein OS=Amblyomma maculatum PE=2 SV=1 - [G3MM55_9ACAR]	4	0	0	0
G3MM74	Putative uncharacterized protein OS=Amblyomma maculatum PE=2 SV=1 - [G3MM74_9ACAR]	6	5	6	3
G3MM86	Putative uncharacterized protein OS=Amblyomma maculatum PE=2 SV=1 - [G3MM86_9ACAR]	0	0	0	2
G3MM93	Putative uncharacterized protein OS=Amblyomma maculatum PE=2 SV=1 - [G3MM93_9ACAR]	2	2	0	0
G3MM98	Putative uncharacterized protein OS=Amblyomma maculatum PE=2 SV=1 - [G3MM98_9ACAR]	10	6	8	7
G3MMD5	Putative uncharacterized protein OS=Amblyomma maculatum PE=2 SV=1 - [G3MMD5_9ACAR]	0	0	2	2
G3MMH6	Proteasome subunit alpha type OS=Amblyomma maculatum PE=2 SV=1 - [G3MMH6_9ACAR]	5	5	5	5
G3MMH8	Proteasome subunit alpha type OS=Amblyomma maculatum PE=2 SV=1 - [G3MMH8_9ACAR]	0	0	2	0
G3MMJ6	Putative uncharacterized protein OS=Amblyomma maculatum PE=2 SV=1 - [G3MMJ6_9ACAR]	3	0	0	0
G3MMZ1	Putative uncharacterized protein OS=Amblyomma maculatum PE=2 SV=1 - [G3MMZ1_9ACAR]	3	3	3	2
G3MN10	Histone H2B OS=Amblyomma maculatum PE=2 SV=1 - [G3MN10_9ACAR]	4	4	0	3
G3MNC8	Putative uncharacterized protein OS=Amblyomma maculatum PE=2 SV=1 - [G3MNC8_9ACAR]	5	0	0	0
G3MNE5	Putative uncharacterized protein OS=Amblyomma maculatum PE=2 SV=1 - [G3MNE5_9ACAR]	0	5	4	0
G3MNH8	Putative uncharacterized protein OS=Amblyomma maculatum PE=2 SV=1 - [G3MNH8_9ACAR]	0	3	0	2
G3MNI6	Putative uncharacterized protein OS=Amblyomma maculatum PE=2 SV=1 - [G3MNI6_9ACAR]	2	0	2	0
G3MNL3	Putative uncharacterized protein OS=Amblyomma maculatum PE=2 SV=1 - [G3MNL3_9ACAR]	2	0	0	0
G3MNM5	Putative uncharacterized protein OS=Amblyomma maculatum PE=2 SV=1 - [G3MNM5_9ACAR]	0	0	2	0
G3MNR0	Putative uncharacterized protein OS=Amblyomma maculatum PE=2 SV=1 - [G3MNR0_9ACAR]	7	5	6	5
G3MNS8	Putative uncharacterized protein OS=Amblyomma maculatum PE=2 SV=1 - [G3MNS8_9ACAR]	0	0	0	4
G3MP26	Putative uncharacterized protein OS=Amblyomma maculatum PE=4 SV=1 - [G3MP26_9ACAR]	0	0	2	0
G3MP94	Putative uncharacterized protein OS=Amblyomma maculatum PE=2 SV=1 - [G3MP94_9ACAR]	0	0	3	0
G3MPB1	T-complex protein 1 subunit alpha OS=Amblyomma maculatum PE=2 SV=1 - [G3MPB1_9ACAR]	7	6	7	5
G3MPB2	Putative uncharacterized protein OS=Amblyomma maculatum PE=2 SV=1 - [G3MPB2_9ACAR]	2	0	0	2
G3MPN0	Putative uncharacterized protein OS=Amblyomma maculatum PE=2 SV=1 - [G3MPN0_9ACAR]	0	0	2	0
G3MPP6	Putative uncharacterized protein OS=Amblyomma maculatum PE=2 SV=1 - [G3MPP6_9ACAR]	5	6	6	6
G3MPT6	Annexin OS=Amblyomma maculatum PE=2 SV=1 - [G3MPT6_9ACAR]	3	3	3	0
G3MPU2	Putative uncharacterized protein OS=Amblyomma maculatum PE=2 SV=1 - [G3MPU2_9ACAR]	3	0	0	0
G3MQ03	Putative uncharacterized protein OS=Amblyomma maculatum PE=2 SV=1 - [G3MQ03_9ACAR]	8	8	0	8
G3MR22	Dihydrolipoyl dehydrogenase OS=Amblyomma maculatum PE=2 SV=1 - [G3MR22_9ACAR]	5	3	4	3
G3MR75	Putative uncharacterized protein OS=Amblyomma maculatum PE=2 SV=1 - [G3MR75_9ACAR]	3	3	0	0
G3MRB0	Serine/threonine-protein phosphatase OS=Amblyomma maculatum PE=2 SV=1 - [G3MRB0_9ACAR]	7	7	6	8
G3MRB5	Putative uncharacterized protein OS=Amblyomma maculatum PE=2 SV=1 - [G3MRB5_9ACAR]	4	3	3	0
G3MRJ3	Putative uncharacterized protein OS=Amblyomma maculatum PE=2 SV=1 - [G3MRJ3_9ACAR]	8	5	7	4
G3MRP1	Putative uncharacterized protein OS=Amblyomma maculatum PE=2 SV=1 - [G3MRP1_9ACAR]	3	0	4	0
G3MRV6	Putative uncharacterized protein OS=Amblyomma maculatum PE=2 SV=1 - [G3MRV6_9ACAR]	2	0	2	0
G3MS85	Putative uncharacterized protein OS=Amblyomma maculatum PE=2 SV=1 - [G3MS85_9ACAR]	2	4	3	3
G3MSM2	40S ribosomal protein S6 OS=Amblyomma maculatum PE=2 SV=1 - [G3MSM2_9ACAR]	5	3	6	6
G3MSW8	Putative uncharacterized protein OS=Amblyomma maculatum PE=2 SV=1 - [G3MSW8_9ACAR]	3	2	3	3
G3MSX8	Putative uncharacterized protein OS=Amblyomma maculatum PE=2 SV=1 - [G3MSX8_9ACAR]	5	4	3	6
G3MSY8	Putative uncharacterized protein OS=Amblyomma maculatum PE=2 SV=1 - [G3MSY8_9ACAR]	4	3	4	2
G3MT01	Putative uncharacterized protein OS=Amblyomma maculatum PE=2 SV=1 - [G3MT01_9ACAR]	2	2	2	0
G3MT30	Putative uncharacterized protein OS=Amblyomma maculatum PE=2 SV=1 - [G3MT30_9ACAR]	3	0	2	2
G6DDQ0	Moesin OS=Danaus plexippus GN=KGM_14912 PE=3 SV=1 - [G6DDQ0_DANPL]	12	13	0	0
H9J298	Uncharacterized protein OS=Bombyx mori PE=4 SV=1 - [H9J298_BOMMO]	0	0	0	2
H9J9S0	Uncharacterized protein OS=Bombyx mori PE=4 SV=1 - [H9J9S0_BOMMO]	0	0	3	0
H9JC76	Uncharacterized protein OS=Bombyx mori PE=4 SV=1 - [H9JC76_BOMMO]	3	0	0	0
H9JYY3	Uncharacterized protein OS=Apis mellifera GN=LOC411572 PE=4 SV=1 - [H9JYY3_APIME]	2	0	0	0
H9K1G2	Uncharacterized protein OS=Apis mellifera GN=ATPCL PE=4 SV=1 - [H9K1G2_APIME]	2	4	0	2
H9K2R5	Uncharacterized protein OS=Apis mellifera GN=LOC725700 PE=4 SV=1 - [H9K2R5_APIME]	0	2	0	2
H9KFG6	Uncharacterized protein OS=Apis mellifera GN=LOC409736 PE=4 SV=1 - [H9KFG6_APIME]	0	0	0	2
O17424	Ubiquitin-conjugating enzyme (Fragment) OS=Drosophila silvestris GN=Ubc1 PE=3 SV=1 - [O17424_DROSL]	0	2	0	2
O17449	Tubulin beta-1 chain OS=Manduca sexta PE=2 SV=1 - [TBB1_MANSE]	14	14	0	14
P90675	Histone H2A (Fragment) OS=Anopheles gambiae GN=H2a PE=3 SV=1 - [P90675_ANOGA]	0	2	0	2
Q26229	Autoantigen OS=Rhipicephalus appendiculatus PE=2 SV=1 - [Q26229_RHIAP]	5	3	4	2
Q2F5W7	Ras-related GTP-binding protein 4b OS=Bombyx mori GN=Bmo.5845 PE=2 SV=1 - [Q2F5W7_BOMMO]	0	0	3	0
Q2PXP1	Ribosomal protein 49 (Fragment) OS=Antheraea pernyi GN=RP49 PE=2 SV=1 - [Q2PXP1_ANTPE]	0	0	2	0
Q4GXC5	Ribosomal protein L27Ae (Fragment) OS=Cicindela campestris GN=rpL27Ae PE=2 SV=1 - [Q4GXC5_CICCA]	0	0	0	2
Q4LAY9	Ubquitin/ribosomal protein S27Ae fusion protein (Fragment) OS=Curculio glandium GN=ubq/rpS27Ae PE=2 SV=1 - [Q4LAY9_CURGL]	5	5	5	5
Q4PLY0	F1F0-type ATP synthase subunit g OS=Ixodes scapularis PE=4 SV=1 - [Q4PLY0_IXOSC]	2	2	2	2
Q4PLY7	Nucleoside diphosphate kinase (Fragment) OS=Ixodes scapularis PE=2 SV=1 - [Q4PLY7_IXOSC]	0	3	3	3
Q4PLZ1	Signal sequence receptor delta OS=Ixodes scapularis PE=2 SV=1 - [Q4PLZ1_IXOSC]	3	4	2	3
Q4PLZ4	Endothelial monocyte-activating protein II-like OS=Ixodes scapularis GN=IscW_ISCW018043 PE=2 SV=1 - [Q4PLZ4_IXOSC]	5	3	2	3
Q4PLZ7	Probable microsomal signal peptidase 22 kDa subunit OS=Ixodes scapularis GN=IscW_ISCW016779 PE=2 SV=1 - [Q4PLZ7_IXOSC]	2	3	3	2
Q4PM02	40S ribosomal protein S7-like (Fragment) OS=Ixodes scapularis PE=2 SV=1 - [Q4PM02_IXOSC]	3	3	4	3
Q4PM06	60S ribosomal protein L14 OS=Ixodes scapularis PE=2 SV=1 - [Q4PM06_IXOSC]	3	4	2	2
Q4PM11	40S ribosomal protein S13 OS=Ixodes scapularis PE=2 SV=1 - [Q4PM11_IXOSC]	3	3	3	3
Q4PM13	40S ribosomal protein S11 OS=Ixodes scapularis PE=2 SV=1 - [Q4PM13_IXOSC]	2	0	4	3
Q4PM16	60S ribosomal protein L23 OS=Ixodes scapularis PE=2 SV=1 - [Q4PM16_IXOSC]	3	3	4	2
Q4PM18	Ribosomal protein L34 OS=Ixodes scapularis PE=4 SV=1 - [Q4PM18_IXOSC]	3	3	3	0
Q4PM20	40S ribosomal protein S27 OS=Ixodes scapularis PE=3 SV=1 - [Q4PM20_IXOSC]	2	2	3	2
Q4PM21	Ribosomal protein L21 OS=Ixodes scapularis GN=IscW_ISCW017347 PE=2 SV=1 - [Q4PM21_IXOSC]	3	0	4	0
Q4PM23	Ribosomal protein S17 (Fragment) OS=Ixodes scapularis PE=2 SV=1 - [Q4PM23_IXOSC]	3	0	3	0
Q4PM25	Ribosomal protein L37 OS=Ixodes scapularis PE=3 SV=1 - [Q4PM25_IXOSC]	3	3	2	2
Q4PM26	40S ribosomal protein S15, putative OS=Ixodes scapularis GN=IscW_ISCW016148 PE=2 SV=1 - [Q4PM26_IXOSC]	2	2	2	2
Q4PM27	Ribosomal protein L11 OS=Ixodes scapularis GN=IscW_ISCW000476 PE=2 SV=1 - [Q4PM27_IXOSC]	5	5	4	5
Q4PM30	Ribosomal protein S19 OS=Ixodes scapularis GN=IscW_ISCW020743 PE=2 SV=1 - [Q4PM30_IXOSC]	8	8	9	6
Q4PM31	40S ribosomal protein S3a OS=Ixodes scapularis PE=2 SV=1 - [RS3A_IXOSC]	8	9	12	10
Q4PM32	Guanine nucleotide-binding protein OS=Ixodes scapularis PE=2 SV=1 - [Q4PM32_IXOSC]	10	7	10	10
Q4PM34	Cytochrome C oxidase subunit VIc OS=Ixodes scapularis GN=IscW_ISCW016559 PE=4 SV=1 - [Q4PM34_IXOSC]	2	2	2	0
Q4PM35	Ribosomal protein L19 OS=Ixodes scapularis PE=2 SV=1 - [Q4PM35_IXOSC]	3	3	4	2
Q4PM37	Ribosomal protein L7-like OS=Ixodes scapularis GN=IscW_ISCW004030 PE=2 SV=1 - [Q4PM37_IXOSC]	7	6	9	7
Q4PM43	Ribosomal protein L15 OS=Ixodes scapularis GN=IscW_ISCW008173 PE=2 SV=1 - [Q4PM43_IXOSC]	4	4	4	3
Q4PM51	Translation initiation factor 5A (Fragment) OS=Ixodes scapularis GN=IscW_ISCW020373 PE=2 SV=1 - [Q4PM51_IXOSC]	2	3	3	3
Q4PM54	60S ribosomal protein L17 OS=Ixodes scapularis GN=RpL17 PE=2 SV=1 - [RL17_IXOSC]	4	4	4	3
Q4PM55	ATP synthase H+ transporting, mitochondrial F1 complex, delta subunit OS=Ixodes scapularis PE=2 SV=1 - [Q4PM55_IXOSC]	0	3	0	3
Q4PM56	ATP synthase F chain OS=Ixodes scapularis GN=IscW_ISCW016254 PE=4 SV=1 - [Q4PM56_IXOSC]	2	3	2	3
Q4PM60	40S ribosomal protein S24 OS=Ixodes scapularis PE=2 SV=1 - [Q4PM60_IXOSC]	2	0	2	0
Q4PM64	40S ribosomal protein S21 OS=Ixodes scapularis GN=RpS21 PE=3 SV=1 - [RS21_IXOSC]	3	2	2	3
Q4PM66	60S ribosomal protein L18a OS=Ixodes scapularis PE=2 SV=1 - [Q4PM66_IXOSC]	3	2	3	2
Q4PM67	Ribosomal protein S16 OS=Ixodes scapularis PE=2 SV=1 - [Q4PM67_IXOSC]	5	5	6	5
Q4PM75	Cytochrome c OS=Ixodes scapularis PE=3 SV=1 - [Q4PM75_IXOSC]	6	7	5	7
Q4PM82	Ribosomal protein S25 OS=Ixodes scapularis PE=4 SV=1 - [Q4PM82_IXOSC]	4	4	5	4
Q4PM83	Ribosomal protein L27A OS=Ixodes scapularis GN=IscW_ISCW021749 PE=2 SV=1 - [Q4PM83_IXOSC]	3	2	3	0
Q4PM92	ATP synthase D chain OS=Ixodes scapularis PE=2 SV=1 - [Q4PM92_IXOSC]	4	3	3	0
Q4PM96	Putative uncharacterized protein OS=Ixodes scapularis PE=4 SV=1 - [Q4PM96_IXOSC]	2	0	2	0
Q4PMA0	Cytoplasmic cystatin OS=Ixodes scapularis PE=4 SV=1 - [Q4PMA0_IXOSC]	4	4	4	2
Q4PMA6	Ribosomal protein L22 OS=Ixodes scapularis GN=IscW_ISCW011505 PE=2 SV=1 - [Q4PMA6_IXOSC]	2	2	4	3
Q4PMA7	TATA box binding protein (TBP)-associated factor OS=Ixodes scapularis GN=IscW_ISCW024694 PE=2 SV=1 - [Q4PMA7_IXOSC]	3	0	3	0
Q4PMB1	Elongation factor 1-beta OS=Ixodes scapularis PE=2 SV=1 - [Q4PMB1_IXOSC]	0	4	0	0
Q4PMB2	ADP/ATP translocase OS=Ixodes scapularis PE=2 SV=1 - [Q4PMB2_IXOSC]	7	7	9	6
Q4PMB3	40S ribosomal protein S4 OS=Ixodes scapularis GN=RpS4 PE=2 SV=1 - [RS4_IXOSC]	9	7	11	6
Q4PMB5	60S ribosomal protein L10, putative OS=Ixodes scapularis GN=IscW_ISCW017543 PE=2 SV=1 - [Q4PMB5_IXOSC]	4	3	6	5
Q4PMB9	40S ribosomal protein S5 OS=Ixodes scapularis GN=IscW_ISCW012831 PE=2 SV=1 - [Q4PMB9_IXOSC]	6	3	0	5
Q4PMC2	Ribosomal protein S20 OS=Ixodes scapularis GN=IscW_ISCW010752 PE=2 SV=1 - [Q4PMC2_IXOSC]	2	3	2	2
Q4PMC3	Peptidyl-prolyl cis-trans isomerase OS=Ixodes scapularis PE=2 SV=1 - [Q4PMIDE8_2D_Infectada_IXOSC]	0	0	2	0
Q4PMC4	Ribosomal protein L12 OS=Ixodes scapularis GN=IscW_ISCW004058 PE=2 SV=1 - [Q4PMC4_IXOSC]	4	4	3	4
Q4PMC7	Eukaryotic translation initiation factor 3 subunit 5 epsilon-like OS=Ixodes scapularis PE=2 SV=1 - [Q4PMC7_IXOSC]	4	3	3	2
Q4PMD2	Protein translation factor SUI1-like OS=Ixodes scapularis GN=IscW_ISCW015374 PE=4 SV=1 - [Q4PMD2_IXOSC]	3	3	3	3
Q4PMD4	60S ribosomal protein L9 OS=Ixodes scapularis GN=IscW_ISCW015615 PE=2 SV=1 - [Q4PMD4_IXOSC]	0	0	4	2
Q4PMD5	Succinate dehydrogenase Ip subunit OS=Ixodes scapularis PE=2 SV=1 - [Q4PMD5_IXOSC]	3	3	5	2
Q4PMW7	Putative uncharacterized protein OS=Ixodes scapularis PE=2 SV=1 - [Q4PMW7_IXOSC]	0	0	2	0
Q4VRW1	Nucleotidase 4F8 OS=Ixodes scapularis PE=2 SV=1 - [Q4VRW1_IXOSC]	2	3	2	2
Q5Q976	Putative secreted salivary gland peptide OS=Ixodes scapularis PE=2 SV=1 - [Q5Q976_IXOSC]	0	5	5	0
Q5S1X2	Fed tick salivary protein 8 OS=Ixodes scapularis PE=2 SV=1 - [Q5S1X2_IXOSC]	3	2	2	3
Q5S1X5	Fed tick salivary protein 5 OS=Ixodes scapularis PE=2 SV=1 - [Q5S1X5_IXOSC]	8	7	7	7
Q5S1X7	Thioredoxin OS=Ixodes scapularis GN=IscW_ISCW006034 PE=3 SV=1 - [Q5S1X7_IXOSC]	3	3	2	2
Q64K77	Calreticulin OS=Ixodes pararicinus PE=3 SV=1 - [Q64K77_9ACAR]	14	13	14	13
Q6B864	Cytochrome b5 OS=Ixodes pacificus PE=2 SV=1 - [Q6B864_9ACAR]	6	5	5	4
Q6B894	Heat shock protein 10 OS=Ixodes pacificus PE=3 SV=1 - [Q6B894_9ACAR]	3	3	3	3
Q6B8A4	60S ribosomal protein L7A OS=Ixodes pacificus PE=2 SV=1 - [Q6B8A4_9ACAR]	6	3	6	4
Q6B8A6	Ribosomal protein L30 OS=Ixodes pacificus PE=3 SV=1 - [Q6B8A6_9ACAR]	2	0	3	0
Q6B8B0	60S ribosomal protein L6 OS=Ixodes pacificus PE=2 SV=1 - [Q6B8B0_9ACAR]	5	3	4	6
Q6B8B8	Shwachman-Bodian-Diamond syndrome-like protein OS=Ixodes pacificus PE=2 SV=1 - [Q6B8B8_9ACAR]	0	0	2	0
Q6B8B9	Myosin regulatory light chain OS=Ixodes pacificus PE=2 SV=1 - [Q6B8B9_9ACAR]	0	2	2	0
Q7YU94	Ribosomal protein S18 (Fragment) OS=Ixodes ricinus PE=2 SV=1 - [Q7YU94_IXORI]	6	6	8	6
Q7YU95	NADH-ubiquinone oxidoreductase (Fragment) OS=Ixodes ricinus PE=2 SV=1 - [Q7YU95_IXORI]	0	0	2	0
Q9GP13	Putative uncharacterized protein OS=Ixodes ricinus PE=2 SV=2 - [Q9GP13_IXORI]	4	2	4	2
Q9NG03	Aconitase OS=Daphnia pulex GN=aconitase PE=2 SV=1 - [Q9NG03_DAPPU]	0	2	0	0

## Sheet: IRE19 cells DB Arthropoda
	Proteins identified against Arthropoda database in IRE/CTVM19 cells	Number of peptide assignments with FDR <1%
Uniprot accession number	Protein description	Control day 2	Infected day 2	Control day 6	Infected day 6
A4GTA6	Cathepsin L-like cysteine protease OS=Ixodes ricinus PE=2 SV=1 - [A4GTA6_IXORI]	3	3	2	3
A5Z1D9	Putative uncharacterized protein OS=Haemaphysalis qinghaiensis PE=2 SV=1 - [A5Z1D9_9ACAR]	4	5	4	4
A6N9Z4	40S ribosomal protein S3 OS=Ornithodoros parkeri PE=2 SV=1 - [A6N9Z4_ORNPR]	6	9	7	8
A6NA17	Ribosomal protein L36 OS=Ornithodoros parkeri PE=4 SV=1 - [A6NA17_ORNPR]	3	3	3	4
A9P774	Phosphoenolpyruvate carboxykinase OS=Boophilus microplus GN=bmPEPCK PE=2 SV=1 - [A9P774_BOOMI]	0	0	3	0
B0LF74	Beta actin OS=Xestia cnigrum PE=2 SV=1 - [B0LF74_9NEOP]	12	0	0	0
B0LUH3	Thioredoxin peroxidase OS=Ixodes ricinus PE=2 SV=1 - [B0LUH3_IXORI]	6	7	5	4
B0WN56	Histone H2A OS=Culex quinquefasciatus GN=CpipJ_CPIJ008494 PE=3 SV=1 - [B0WN56_CULQU]	0	3	4	4
B0X7W6	Putative uncharacterized protein OS=Culex quinquefasciatus GN=CpipJ_CPIJ015569 PE=4 SV=1 - [B0X7W6_CULQU]	2	2	2	2
B0XFE0	Proteasome regulatory subu OS=Culex quinquefasciatus GN=CpipJ_CPIJ018130 PE=4 SV=1 - [B0XFE0_CULQU]	0	0	0	2
B2CN45	Ribosomal protein S5 (Fragment) OS=Manataria hercyna GN=RpS5 PE=3 SV=1 - [B2CN45_9NEOP]	0	0	2	2
B3M0S1	GF17183 OS=Drosophila ananassae GN=GF17183 PE=4 SV=1 - [Sabine_04M0S1_DROAN]	0	2	0	0
B3M2F0	GF18473 OS=Drosophila ananassae GN=GF18473 PE=4 SV=1 - [Sabine_04M2F0_DROAN]	0	0	2	2
B3M528	GF10067 OS=Drosophila ananassae GN=GF10067 PE=3 SV=1 - [Sabine_04M528_DROAN]	0	0	3	0
B3N2H1	GF20391 OS=Drosophila ananassae GN=GF20391 PE=3 SV=1 - [Sabine_04N2H1_DROAN]	8	7	7	9
B4GIP0	GL17751 OS=Drosophila persimilis GN=GL17751 PE=3 SV=1 - [B4GIP0_DROPE]	0	0	0	3
B4H6D0	GL20648 OS=Drosophila persimilis GN=GL20648 PE=4 SV=1 - [B4H6D0_DROPE]	0	0	2	0
B4IDY0	GM11458 OS=Drosophila sechellia GN=GM11458 PE=3 SV=1 - [B4IDY0_DROSE]	9	6	8	10
B4J2X7	GH14827 OS=Drosophila grimshawi GN=GH14827 PE=3 SV=1 - [B4J2X7_DROGR]	0	0	2	0
B4JID3	GH19077 OS=Drosophila grimshawi GN=GH19077 PE=3 SV=1 - [B4JIIR19_Infectada_DROGR]	0	10	10	9
B4NEP6	GK25677 OS=Drosophila willistoni GN=GK25677 PE=4 SV=1 - [B4NEP6_DROWI]	0	0	0	2
B4QFY0	GD25662 OS=Drosophila simulans GN=GD25662 PE=4 SV=1 - [B4QFY0_DROSI]	0	0	3	3
B4QML9	GD14135 OS=Drosophila simulans GN=GD14135 PE=3 SV=1 - [B4QML9_DROSI]	0	0	4	0
B5M734	Clathrin coat assembly protein OS=Amblyomma americanum PE=2 SV=1 - [B5M734_AMBAM]	0	0	0	2
B5M745	Nedd8 OS=Amblyomma americanum PE=4 SV=1 - [B5M745_AMBAM]	2	0	0	0
B5M774	COP9 signalosome subunit 5-like protein (Fragment) OS=Amblyomma americanum PE=2 SV=1 - [B5M774_AMBAM]	0	0	0	3
B5M799	Histone H2B OS=Amblyomma americanum PE=2 SV=1 - [B5M799_AMBAM]	5	4	3	4
B6V3B5	Glutathione peroxidase OS=Ixodes ricinus PE=2 SV=1 - [B6V3B5_IXORI]	12	9	8	9
B7P0M2	Bleomycin hydrolase, putative OS=Ixodes scapularis GN=IscW_ISCW001472 PE=4 SV=1 - [B7P0M2_IXOSC]	0	0	2	3
B7P0M7	Aldehyde dehydrogenase, putative (Fragment) OS=Ixodes scapularis GN=IscW_ISCW015982 PE=3 SV=1 - [B7P0M7_IXOSC]	9	9	12	12
B7P0N4	ATP synthase D chain, putative OS=Ixodes scapularis GN=IscW_ISCW016217 PE=4 SV=1 - [B7P0N4_IXOSC]	3	0	0	0
B7P0N7	COX4 neighbor protein, putative OS=Ixodes scapularis GN=IscW_ISCW016220 PE=4 SV=1 - [B7P0N7_IXOSC]	0	3	4	4
B7P0P0	Liquid facets, putative OS=Ixodes scapularis GN=IscW_ISCW016224 PE=4 SV=1 - [B7P0P0_IXOSC]	0	0	2	0
B7P0P6	Histone H1, putative OS=Ixodes scapularis GN=IscW_ISCW016230 PE=3 SV=1 - [B7P0P6_IXOSC]	2	2	0	0
B7P0R2	C. elegans sem-5, putative OS=Ixodes scapularis GN=IscW_ISCW016244 PE=4 SV=1 - [B7P0R2_IXOSC]	0	0	2	3
B7P0S3	Adenylosuccinate lyase, putative OS=Ixodes scapularis GN=IscW_ISCW016257 PE=4 SV=1 - [B7P0S3_IXOSC]	0	2	0	2
B7P0T7	Putative uncharacterized protein OS=Ixodes scapularis GN=IscW_ISCW000122 PE=4 SV=1 - [B7P0T7_IXOSC]	0	2	3	3
B7P0V4	Cortactin, putative OS=Ixodes scapularis GN=IscW_ISCW000141 PE=4 SV=1 - [B7P0V4_IXOSC]	2	4	5	0
B7P0Y1	Lipase maturation factor, putative (Fragment) OS=Ixodes scapularis GN=IscW_ISCW015697 PE=4 SV=1 - [B7P0Y1_IXOSC]	0	0	0	2
B7P0Z7	Gamma-glutamyltransferase, putative (Fragment) OS=Ixodes scapularis GN=IscW_ISCW000530 PE=4 SV=1 - [B7P0Z7_IXOSC]	0	2	2	2
B7P151	Dynein light intermediate chain, putative (Fragment) OS=Ixodes scapularis GN=IscW_ISCW016470 PE=4 SV=1 - [B7P151_IXOSC]	2	2	3	3
B7P153	M20 domain-containing peptidase, putative OS=Ixodes scapularis GN=IscW_ISCW016472 PE=4 SV=1 - [B7P153_IXOSC]	0	0	3	3
B7P163	Eukaryotic translation initiation factor 3 subunit C, putative (Fragment) OS=Ixodes scapularis GN=IscW_ISCW016106 PE=4 SV=1 - [B7P163_IXOSC]	2	0	4	0
B7P164	Membrane coat complex retromer, subunit VPS29/PEP11, putative OS=Ixodes scapularis GN=IscW_ISCW016107 PE=4 SV=1 - [B7P164_IXOSC]	4	0	4	4
B7P169	60S ribosomal protein L6 OS=Ixodes scapularis GN=IscW_ISCW016112 PE=3 SV=1 - [B7P169_IXOSC]	8	8	6	5
B7P1B1	NADH dehydrogenase OS=Ixodes scapularis GN=IscW_ISCW000951 PE=4 SV=1 - [B7P1B1_IXOSC]	0	0	0	2
B7P1B4	Exosomal 3'-5' exoribonuclease complex, subunit Rrp41, putative OS=Ixodes scapularis GN=IscW_ISCW000954 PE=4 SV=1 - [B7P1B4_IXOSC]	0	0	0	2
B7P1C8	Protein hu-li tai shao, putative OS=Ixodes scapularis GN=IscW_ISCW000621 PE=4 SV=1 - [B7P1C8_IXOSC]	3	4	7	4
B7P1K6	WD-repeat protein, putative OS=Ixodes scapularis GN=IscW_ISCW015562 PE=4 SV=1 - [B7P1K6_IXOSC]	0	0	0	3
B7P1L7	RNA recognition motif-containing protein OS=Ixodes scapularis GN=IscW_ISCW015573 PE=4 SV=1 - [B7P1L7_IXOSC]	2	4	3	6
B7P1L9	Exportin, putative OS=Ixodes scapularis GN=IscW_ISCW015575 PE=4 SV=1 - [B7P1L9_IXOSC]	2	0	0	0
B7P1M3	Putative uncharacterized protein OS=Ixodes scapularis GN=IscW_ISCW015580 PE=4 SV=1 - [B7P1M3_IXOSC]	2	0	2	5
B7P1M7	Importin subunit alpha OS=Ixodes scapularis GN=IscW_ISCW015584 PE=3 SV=1 - [B7P1M7_IXOSC]	2	2	8	5
B7P1N9	Ubiquitin-conjugating enzyme, putative OS=Ixodes scapularis GN=IscW_ISCW000642 PE=4 SV=1 - [B7P1N9_IXOSC]	0	0	0	3
B7P1T8	Putative uncharacterized protein OS=Ixodes scapularis GN=IscW_ISCW015997 PE=4 SV=1 - [B7P1T8_IXOSC]	3	3	2	2
B7P1U0	GTP-specific succinyl-CoA synthetase, beta subunit, putative OS=Ixodes scapularis GN=IscW_ISCW015999 PE=3 SV=1 - [B7P1U0_IXOSC]	6	5	9	8
B7P1V3	Membrane protein, putative OS=Ixodes scapularis GN=IscW_ISCW000018 PE=4 SV=1 - [B7P1V3_IXOSC]	0	0	2	2
B7P1W0	Putative uncharacterized protein OS=Ixodes scapularis GN=IscW_ISCW000028 PE=4 SV=1 - [B7P1W0_IXOSC]	2	2	0	0
B7P1Y7	Transcription factor S-II, putative OS=Ixodes scapularis GN=IscW_ISCW000010 PE=4 SV=1 - [B7P1Y7_IXOSC]	3	2	2	3
B7P1Y8	Translation initiation factor 3 and TGF-beta interacting protein, putative OS=Ixodes scapularis GN=IscW_ISCW000011 PE=4 SV=1 - [B7P1Y8_IXOSC]	5	0	5	7
B7P1Z8	Heat shock protein, putative OS=Ixodes scapularis GN=IscW_ISCW016090 PE=3 SV=1 - [B7P1Z8_IXOSC]	11	9	17	0
B7P201	Ran GTPase-activating protein, putative OS=Ixodes scapularis GN=IscW_ISCW016093 PE=4 SV=1 - [B7P201_IXOSC]	0	0	2	2
B7P220	Prefoldin, putative OS=Ixodes scapularis GN=IscW_ISCW016281 PE=4 SV=1 - [B7P220_IXOSC]	4	2	4	4
B7P230	Translation initiation factor 2C, putative OS=Ixodes scapularis GN=IscW_ISCW015916 PE=4 SV=1 - [B7P230_IXOSC]	2	0	3	0
B7P252	Anhydro-N-acetylmuramic acid kinase, putative OS=Ixodes scapularis GN=IscW_ISCW000263 PE=4 SV=1 - [B7P252_IXOSC]	7	6	6	8
B7P274	Ubiquitin protein ligase, putative OS=Ixodes scapularis GN=IscW_ISCW001107 PE=3 SV=1 - [B7P274_IXOSC]	0	0	2	0
B7P283	Zinc finger protein, putative OS=Ixodes scapularis GN=IscW_ISCW015757 PE=3 SV=1 - [B7P283_IXOSC]	0	0	0	3
B7P293	Acyl-CoA synthetase, putative OS=Ixodes scapularis GN=IscW_ISCW001446 PE=4 SV=1 - [B7P293_IXOSC]	0	0	3	0
B7P2A1	26S proteasome regulatory complex, subunit RPN9/PSMD13, putative OS=Ixodes scapularis GN=IscW_ISCW000474 PE=4 SV=1 - [B7P2A1_IXOSC]	6	5	4	5
B7P2A3	Thioredoxin H2 protein, putative OS=Ixodes scapularis GN=IscW_ISCW001465 PE=4 SV=1 - [B7P2Sabine_02_IXOSC]	0	0	2	3
B7P2I3	Rgs-gaip interacting protein gipc, putative (Fragment) OS=Ixodes scapularis GN=IscW_ISCW015960 PE=4 SV=1 - [B7P2I3_IXOSC]	0	0	2	3
B7P2J1	Putative uncharacterized protein OS=Ixodes scapularis GN=IscW_ISCW000851 PE=4 SV=1 - [B7P2J1_IXOSC]	0	0	2	0
B7P2K4	EF hand domain-containing protein, putative (Fragment) OS=Ixodes scapularis GN=IscW_ISCW000865 PE=4 SV=1 - [B7P2K4_IXOSC]	0	0	2	2
B7P2L0	Sorting nexin, putative OS=Ixodes scapularis GN=IscW_ISCW000872 PE=4 SV=1 - [B7P2L0_IXOSC]	5	6	6	8
B7P2M4	Diphthine synthase, putative OS=Ixodes scapularis GN=IscW_ISCW015932 PE=3 SV=1 - [B7P2M4_IXOSC]	0	0	2	2
B7P2N5	Leucine aminopeptidase, putative OS=Ixodes scapularis GN=IscW_ISCW001780 PE=4 SV=1 - [B7P2N5_IXOSC]	3	2	5	5
B7P2P0	Membrane protein, putative OS=Ixodes scapularis GN=IscW_ISCW001521 PE=4 SV=1 - [B7P2P0_IXOSC]	5	5	7	10
B7P2P7	Coatomer beta subunit, putative (Fragment) OS=Ixodes scapularis GN=IscW_ISCW024067 PE=4 SV=1 - [B7P2P7_IXOSC]	0	2	0	0
B7P2Q4	Lamin, putative OS=Ixodes scapularis GN=IscW_ISCW000339 PE=3 SV=1 - [B7P2Q4_IXOSC]	3	3	8	8
B7P2S4	Acetyl-CoA acetyltransferase, putative (Fragment) OS=Ixodes scapularis GN=IscW_ISCW016117 PE=3 SV=1 - [B7P2S4_IXOSC]	4	2	5	5
B7P2S5	Retinoblastoma-binding protein, putative (Fragment) OS=Ixodes scapularis GN=IscW_ISCW016118 PE=4 SV=1 - [B7P2S5_IXOSC]	2	0	0	0
B7P2T3	Ankyrin repeat containing protein OS=Ixodes scapularis GN=IscW_ISCW001810 PE=4 SV=1 - [B7P2T3_IXOSC]	0	0	2	2
B7P2U0	Homocysteine S-methyltransferase, putative OS=Ixodes scapularis GN=IscW_ISCW001818 PE=4 SV=1 - [B7P2U0_IXOSC]	5	5	7	6
B7P2V4	Protein Dom3Z, putative OS=Ixodes scapularis GN=IscW_ISCW000679 PE=4 SV=1 - [B7P2V4_IXOSC]	0	0	3	3
B7P2V5	Putative uncharacterized protein (Fragment) OS=Ixodes scapularis GN=IscW_ISCW000680 PE=4 SV=1 - [B7P2V5_IXOSC]	2	0	3	0
B7P318	E1b-55kD-associated protein, putative (Fragment) OS=Ixodes scapularis GN=IscW_ISCW001427 PE=4 SV=1 - [B7P318_IXOSC]	3	2	2	0
B7P328	Superoxide dismutase (Fragment) OS=Ixodes scapularis GN=IscW_ISCW016585 PE=3 SV=1 - [B7P328_IXOSC]	4	4	4	4
B7P363	Ufm1-conjugating enzyme, putative OS=Ixodes scapularis GN=IscW_ISCW016178 PE=4 SV=1 - [B7P363_IXOSC]	0	2	0	0
B7P364	Mannose-binding endoplasmic reticulum-golgi intermediate compartment lectin OS=Ixodes scapularis GN=IscW_ISCW016179 PE=4 SV=1 - [B7P364_IXOSC]	4	3	6	7
B7P377	Lim and sh3 domain protein 1, lasp-1, putative OS=Ixodes scapularis GN=IscW_ISCW016196 PE=4 SV=1 - [B7P377_IXOSC]	0	2	4	3
B7P388	Putative uncharacterized protein OS=Ixodes scapularis GN=IscW_ISCW000691 PE=4 SV=1 - [B7P388_IXOSC]	2	0	2	2
B7P3A9	Coatomer delta subunit, putative OS=Ixodes scapularis GN=IscW_ISCW001455 PE=4 SV=1 - [B7P3A9_IXOSC]	2	2	2	2
B7P3B9	Lumican, putative OS=Ixodes scapularis GN=IscW_ISCW001027 PE=4 SV=1 - [B7P3B9_IXOSC]	0	0	2	4
B7P3D4	Galactokinase, putative OS=Ixodes scapularis GN=IscW_ISCW000003 PE=3 SV=1 - [B7P3D4_IXOSC]	2	0	3	3
B7P3I9	CDGSH iron sulfur domain-containing protein 3, putative (Fragment) OS=Ixodes scapularis GN=IscW_ISCW015901 PE=4 SV=1 - [B7P3I9_IXOSC]	0	0	2	0
B7P3J7	Synaptobrevin 1-2, putative OS=Ixodes scapularis GN=IscW_ISCW000412 PE=4 SV=1 - [B7P3J7_IXOSC]	0	0	2	3
B7P3J8	Adenylsulfate kinase, putative OS=Ixodes scapularis GN=IscW_ISCW000413 PE=3 SV=1 - [B7P3J8_IXOSC]	2	2	5	4
B7P3M8	D-3-phosphoglycerate dehydrogenase, putative (Fragment) OS=Ixodes scapularis GN=IscW_ISCW015967 PE=3 SV=1 - [B7P3M8_IXOSC]	2	4	5	7
B7P3N6	Transformation upregulated nuclear protein, putative OS=Ixodes scapularis GN=IscW_ISCW001209 PE=4 SV=1 - [B7P3N6_IXOSC]	3	2	6	6
B7P3Q2	Phosphatidylinositol 4-kinase type-II, putative (Fragment) OS=Ixodes scapularis GN=IscW_ISCW016535 PE=4 SV=1 - [B7P3Q2_IXOSC]	5	5	8	4
B7P3S9	Peptidyl-tRNA hydrolase, putative OS=Ixodes scapularis GN=IscW_ISCW000602 PE=4 SV=1 - [B7P3S9_IXOSC]	0	0	0	2
B7P3V0	Seryl-tRNA synthetase, putative OS=Ixodes scapularis GN=IscW_ISCW000178 PE=3 SV=1 - [B7P3V0_IXOSC]	0	0	2	0
B7P3X5	Ribosomal protein OS=Ixodes scapularis GN=IscW_ISCW015602 PE=3 SV=1 - [B7P3X5_IXOSC]	4	3	8	10
B7P3Z6	Chaperonin complex component, TCP-1 gamma subunit, putative OS=Ixodes scapularis GN=IscW_ISCW000009 PE=3 SV=1 - [B7P3Z6_IXOSC]	10	9	11	13
B7P427	Transmembrane protein Tmp21, putative OS=Ixodes scapularis GN=IscW_ISCW001550 PE=3 SV=1 - [B7P427_IXOSC]	5	3	3	2
B7P428	Vacuolar ATP synthase subunit E, putative OS=Ixodes scapularis GN=IscW_ISCW001551 PE=3 SV=1 - [B7P428_IXOSC]	3	4	4	4
B7P450	Putative uncharacterized protein (Fragment) OS=Ixodes scapularis GN=IscW_ISCW024033 PE=4 SV=1 - [B7P450_IXOSC]	0	0	3	0
B7P4G1	Exon-exon junction complex, Magoh component, putative OS=Ixodes scapularis GN=IscW_ISCW015637 PE=4 SV=1 - [B7P4G1_IXOSC]	0	0	3	3
B7P4G3	Proteasome assembly chaperone, putative OS=Ixodes scapularis GN=IscW_ISCW015639 PE=4 SV=1 - [B7P4G3_IXOSC]	0	0	0	2
B7P4H2	Regulator of the ubiquitin pathway, putative (Fragment) OS=Ixodes scapularis GN=IscW_ISCW015648 PE=4 SV=1 - [B7P4H2_IXOSC]	0	3	2	0
B7P4I8	DEAD box ATP-dependent RNA helicase, putative OS=Ixodes scapularis GN=IscW_ISCW015665 PE=4 SV=1 - [B7P4I8_IXOSC]	3	5	3	0
B7P4I9	Cellular nucleic acid binding protein, putative (Fragment) OS=Ixodes scapularis GN=IscW_ISCW015666 PE=4 SV=1 - [B7P4I9_IXOSC]	0	2	3	0
B7P4J3	Goodpasture antigen-binding protein, putative (Fragment) OS=Ixodes scapularis GN=IscW_ISCW001503 PE=4 SV=1 - [B7P4J3_IXOSC]	0	0	2	0
B7P4M0	26S proteasome regulatory complex, subunit RPN7/PSMD6, putative (Fragment) OS=Ixodes scapularis GN=IscW_ISCW001145 PE=4 SV=1 - [B7P4M0_IXOSC]	0	0	3	0
B7P4M6	Tyrosyl-tRNA synthetase, putative OS=Ixodes scapularis GN=IscW_ISCW001421 PE=4 SV=1 - [B7P4M6_IXOSC]	5	4	6	7
B7P4Q8	Inosine-5'-monophosphate dehydrogenase OS=Ixodes scapularis GN=IscW_ISCW001657 PE=3 SV=1 - [B7P4Q8_IXOSC]	6	6	8	8
B7P4U1	Protein disulfide isomerase, putative OS=Ixodes scapularis GN=IscW_ISCW016161 PE=3 SV=1 - [B7P4U1_IXOSC]	14	13	14	13
B7P4U3	Janus-A, putative OS=Ixodes scapularis GN=IscW_ISCW016163 PE=4 SV=1 - [B7P4U3_IXOSC]	0	0	2	2
B7P4Y1	Adenosylhomocysteinase OS=Ixodes scapularis GN=IscW_ISCW015944 PE=3 SV=1 - [B7P4Y1_IXOSC]	5	8	10	12
B7P526	Reductase, putative OS=Ixodes scapularis GN=IscW_ISCW001016 PE=4 SV=1 - [B7P526_IXOSC]	3	3	4	6
B7P557	Mapmodulin, putative OS=Ixodes scapularis GN=IscW_ISCW001123 PE=4 SV=1 - [B7P557_IXOSC]	7	6	5	5
B7P558	Nonmuscle myosin essential light chain OS=Ixodes scapularis GN=IscW_ISCW001124 PE=4 SV=1 - [B7P558_IXOSC]	4	4	3	0
B7P565	C-3 sterol dehydrogenase/3-beta-hydroxysteroid dehydrogenase, putative OS=Ixodes scapularis GN=IscW_ISCW001131 PE=4 SV=1 - [B7P565_IXOSC]	9	9	9	9
B7P570	Glycosyltransferase, putative OS=Ixodes scapularis GN=IscW_ISCW001589 PE=4 SV=1 - [B7P570_IXOSC]	0	0	2	0
B7P573	Processing peptidase beta subunit, putative OS=Ixodes scapularis GN=IscW_ISCW001592 PE=3 SV=1 - [B7P573_IXOSC]	4	6	6	7
B7P585	Phosphoglycerate kinase OS=Ixodes scapularis GN=IscW_ISCW015616 PE=3 SV=1 - [B7P585_IXOSC]	6	5	9	10
B7P591	Phosphoribosylamidoimidazole-succinocarboxamide synthase, putative (Fragment) OS=Ixodes scapularis GN=IscW_ISCW015611 PE=4 SV=1 - [B7P591_IXOSC]	5	6	8	8
B7P595	Proline and glutamine-rich splicing factor (SFPQ), putative OS=Ixodes scapularis GN=IscW_ISCW001739 PE=4 SV=1 - [B7P595_IXOSC]	2	3	6	0
B7P596	Proline and glutamine-rich splicing factor (SFPQ), putative OS=Ixodes scapularis GN=IscW_ISCW001740 PE=4 SV=1 - [B7P596_IXOSC]	0	2	3	4
B7P5B3	U5 snRNP-specific protein, putative (Fragment) OS=Ixodes scapularis GN=IscW_ISCW015782 PE=4 SV=1 - [B7P5Sabine_04_IXOSC]	5	4	0	0
B7P5C4	Translation initiation factor 4F, helicase subunit, putative (Fragment) OS=Ixodes scapularis GN=IscW_ISCW015864 PE=3 SV=1 - [B7P5C4_IXOSC]	9	9	13	17
B7P5D8	Paramyosin, putative OS=Ixodes scapularis GN=IscW_ISCW016446 PE=4 SV=1 - [B7P5D8_IXOSC]	3	0	0	0
B7P5F5	Peptidyl-prolyl cis-trans isomerase OS=Ixodes scapularis GN=IscW_ISCW001040 PE=4 SV=1 - [B7P5F5_IXOSC]	2	2	2	2
B7P5K8	Branched-chain amino acid aminotransferase, putative OS=Ixodes scapularis GN=IscW_ISCW015784 PE=3 SV=1 - [B7P5K8_IXOSC]	0	0	2	2
B7P5N3	N-terminal acetyltransferase, putative OS=Ixodes scapularis GN=IscW_ISCW000396 PE=4 SV=1 - [B7P5N3_IXOSC]	0	0	2	0
B7P5N6	N-terminal acetyltransferase A complex subunit NAT1, putative OS=Ixodes scapularis GN=IscW_ISCW000399 PE=4 SV=1 - [B7P5N6_IXOSC]	2	0	2	0
B7P5S8	Fasciclin II, putative (Fragment) OS=Ixodes scapularis GN=IscW_ISCW001372 PE=4 SV=1 - [B7P5S8_IXOSC]	0	2	0	0
B7P5U7	Lon protease homolog (Fragment) OS=Ixodes scapularis GN=IscW_ISCW000683 PE=3 SV=1 - [B7P5U7_IXOSC]	0	0	2	0
B7P5W3	Acyl-CoA synthetase, putative OS=Ixodes scapularis GN=IscW_ISCW001345 PE=4 SV=1 - [B7P5W3_IXOSC]	4	8	4	0
B7P5X4	tRNA synthetases class I, putative OS=Ixodes scapularis GN=IscW_ISCW000777 PE=3 SV=1 - [B7P5X4_IXOSC]	4	4	8	0
B7P5X8	Voltage-dependent anion-selective channel, putative OS=Ixodes scapularis GN=IscW_ISCW000781 PE=4 SV=1 - [B7P5X8_IXOSC]	7	6	5	6
B7P5Y0	Seryl-tRNA synthetase, putative OS=Ixodes scapularis GN=IscW_ISCW000783 PE=3 SV=1 - [B7P5Y0_IXOSC]	9	6	6	8
B7P5Y3	Phosphorylase OS=Ixodes scapularis GN=IscW_ISCW000885 PE=3 SV=1 - [B7P5Y3_IXOSC]	13	7	16	0
B7P5Y6	Thioredoxin reductase, putative (Fragment) OS=Ixodes scapularis GN=IscW_ISCW000888 PE=3 SV=1 - [B7P5Y6_IXOSC]	3	0	0	0
B7P5Z4	Putative uncharacterized protein OS=Ixodes scapularis GN=IscW_ISCW000899 PE=4 SV=1 - [B7P5Z4_IXOSC]	3	0	4	6
B7P5Z5	Actin, putative (Fragment) OS=Ixodes scapularis GN=IscW_ISCW000900 PE=3 SV=1 - [B7P5Z5_IXOSC]	4	2	5	9
B7P620	Succinate dehydrogenase, putative (Fragment) OS=Ixodes scapularis GN=IscW_ISCW000555 PE=4 SV=1 - [B7P620_IXOSC]	4	5	10	5
B7P622	Ran-binding protein, putative OS=Ixodes scapularis GN=IscW_ISCW000557 PE=4 SV=1 - [B7P622_IXOSC]	4	5	8	0
B7P625	Prohibitin, putative OS=Ixodes scapularis GN=IscW_ISCW001788 PE=4 SV=1 - [B7P625_IXOSC]	10	12	8	11
B7P630	Dolichol-phosphate mannosyltransferase, putative OS=Ixodes scapularis GN=IscW_ISCW001477 PE=4 SV=1 - [B7P630_IXOSC]	0	0	0	3
B7P6D4	Putative uncharacterized protein (Fragment) OS=Ixodes scapularis GN=IscW_ISCW016514 PE=4 SV=1 - [B7P6D4_IXOSC]	0	0	2	5
B7P6L0	GTP-binding protein mmr1, putative OS=Ixodes scapularis GN=IscW_ISCW015669 PE=4 SV=1 - [B7P6L0_IXOSC]	2	3	5	0
B7P6L7	26S proteasome regulatory complex, subunit PSMD5, putative OS=Ixodes scapularis GN=IscW_ISCW015677 PE=4 SV=1 - [B7P6L7_IXOSC]	7	5	6	7
B7P6N7	mRNA export protein, putative OS=Ixodes scapularis GN=IscW_ISCW000999 PE=4 SV=1 - [B7P6N7_IXOSC]	3	0	0	3
B7P6P0	Glycoprotein 25l, putative OS=Ixodes scapularis GN=IscW_ISCW001001 PE=3 SV=1 - [B7P6P0_IXOSC]	0	0	0	3
B7P6R8	Secreted inorganic pyrophosphatase, putative (Fragment) OS=Ixodes scapularis GN=IscW_ISCW000237 PE=4 SV=1 - [B7P6R8_IXOSC]	5	5	7	8
B7P6S7	Adenylate kinase isoenzyme, putative OS=Ixodes scapularis GN=IscW_ISCW000200 PE=3 SV=1 - [B7P6S7_IXOSC]	0	0	0	2
B7P6T0	Eukaryotic translation initiation factor 3 subunit G OS=Ixodes scapularis GN=IscW_ISCW000203 PE=3 SV=1 - [B7P6T0_IXOSC]	2	2	5	3
B7P6T3	Ubiquitin C-terminal hydrolase, putative OS=Ixodes scapularis GN=IscW_ISCW000206 PE=4 SV=1 - [B7P6T3_IXOSC]	3	3	4	9
B7P6T4	Heparan sulfate 2-O-sulfotransferase, putative OS=Ixodes scapularis GN=IscW_ISCW000208 PE=4 SV=1 - [B7P6T4_IXOSC]	0	0	0	2
B7P6T5	Medium-chain acyl-CoA dehydrogenase, putative (Fragment) OS=Ixodes scapularis GN=IscW_ISCW000209 PE=3 SV=1 - [B7P6T5_IXOSC]	3	3	2	3
B7P6W4	ATP binding protein, putative (Fragment) OS=Ixodes scapularis GN=IscW_ISCW024073 PE=4 SV=1 - [B7P6W4_IXOSC]	0	0	0	2
B7P6Y3	MAP kinase-activated protein kinase, putative OS=Ixodes scapularis GN=IscW_ISCW001150 PE=4 SV=1 - [B7P6Y3_IXOSC]	2	0	0	2
B7P710	Sorting nexin, putative OS=Ixodes scapularis GN=IscW_ISCW000499 PE=4 SV=1 - [B7P710_IXOSC]	4	3	3	2
B7P742	Mid1-interacting protein, putative OS=Ixodes scapularis GN=IscW_ISCW001223 PE=4 SV=1 - [B7P742_IXOSC]	0	0	2	2
B7P748	Importin subunit alpha OS=Ixodes scapularis GN=IscW_ISCW001231 PE=3 SV=1 - [B7P748_IXOSC]	3	2	3	3
B7P797	ADP ribosylation factor 79F, putative OS=Ixodes scapularis GN=IscW_ISCW000919 PE=3 SV=1 - [B7P797_IXOSC]	0	2	2	2
B7P7A4	Importin, putative OS=Ixodes scapularis GN=IscW_ISCW016169 PE=4 SV=1 - [B7P7A4_IXOSC]	2	0	2	0
B7P7A5	Ribophorin, putative (Fragment) OS=Ixodes scapularis GN=IscW_ISCW016170 PE=4 SV=1 - [B7P7A5_IXOSC]	9	10	9	8
B7P7C0	Fasciclin, putative OS=Ixodes scapularis GN=IscW_ISCW001538 PE=4 SV=1 - [B7P7C0_IXOSC]	6	3	10	0
B7P7C7	Ribosomal protein L15, putative OS=Ixodes scapularis GN=IscW_ISCW001650 PE=4 SV=1 - [B7P7C7_IXOSC]	0	0	2	0
B7P7E2	Thymidylate synthase (Fragment) OS=Ixodes scapularis GN=IscW_ISCW000960 PE=3 SV=1 - [B7P7E2_IXOSC]	0	0	0	2
B7P7I6	Spermatogenesis-associated protein, putative OS=Ixodes scapularis GN=IscW_ISCW017549 PE=4 SV=1 - [B7P7I6_IXOSC]	0	0	3	0
B7P7M2	Signal recognition particle protein, putative OS=Ixodes scapularis GN=IscW_ISCW017299 PE=4 SV=1 - [B7P7M2_IXOSC]	6	6	9	0
B7P7P2	Medium-chain acyl-CoA dehydrogenase, putative (Fragment) OS=Ixodes scapularis GN=IscW_ISCW002863 PE=3 SV=1 - [B7P7P2_IXOSC]	0	0	0	2
B7P7P7	Apoptosis inhibitor, putative OS=Ixodes scapularis GN=IscW_ISCW002567 PE=4 SV=1 - [B7P7P7_IXOSC]	2	3	3	4
B7P7U3	Chloride channel, putative OS=Ixodes scapularis GN=IscW_ISCW002122 PE=4 SV=1 - [B7P7U3_IXOSC]	5	5	5	5
B7P7V8	Pterin-4-alpha-carbinolamine dehydratase, putative (Fragment) OS=Ixodes scapularis GN=IscW_ISCW003221 PE=3 SV=1 - [B7P7V8_IXOSC]	0	0	2	2
B7P7W6	Innexin, putative OS=Ixodes scapularis GN=IscW_ISCW002900 PE=4 SV=1 - [B7P7W6_IXOSC]	3	0	4	5
B7P7Y4	Enoyl-CoA hydratase, putative (Fragment) OS=Ixodes scapularis GN=IscW_ISCW017077 PE=4 SV=1 - [B7P7Y4_IXOSC]	4	4	7	7
B7P7Z6	Cytidine 5'-triphosphate synthase (CTPS), putative OS=Ixodes scapularis GN=IscW_ISCW017186 PE=4 SV=1 - [B7P7Z6_IXOSC]	0	0	4	0
B7P806	Vesicle docking protein P115, putative OS=Ixodes scapularis GN=IscW_ISCW016976 PE=4 SV=1 - [B7P806_IXOSC]	4	0	8	0
B7P819	Catalase, putative OS=Ixodes scapularis GN=IscW_ISCW017124 PE=4 SV=1 - [B7P819_IXOSC]	5	3	5	6
B7P839	DEK domain-containing protein, putative OS=Ixodes scapularis GN=IscW_ISCW001850 PE=4 SV=1 - [B7P839_IXOSC]	5	3	6	0
B7P840	Putative uncharacterized protein OS=Ixodes scapularis GN=IscW_ISCW001851 PE=4 SV=1 - [B7P840_IXOSC]	3	4	3	2
B7P872	Alpha tubulin, putative OS=Ixodes scapularis GN=IscW_ISCW017473 PE=3 SV=1 - [B7P872_IXOSC]	0	0	0	11
B7P879	Trans-golgi network integral membrane protein TGN38, putative OS=Ixodes scapularis GN=IscW_ISCW017481 PE=4 SV=1 - [B7P879_IXOSC]	2	0	0	0
B7P8F8	cAMP-dependent protein kinase type I-beta regulatory subunit, putative (Fragment) OS=Ixodes scapularis GN=IscW_ISCW002971 PE=4 SV=1 - [B7P8F8_IXOSC]	0	0	0	2
B7P8G2	Cell division protein, putative (Fragment) OS=Ixodes scapularis GN=IscW_ISCW002975 PE=4 SV=1 - [B7P8G2_IXOSC]	2	0	3	3
B7P8K3	3-oxoacid CoA-transferase, putative OS=Ixodes scapularis GN=IscW_ISCW002707 PE=4 SV=1 - [B7P8K3_IXOSC]	2	0	6	2
B7P8N1	RNA binding domain-containing protein, putative OS=Ixodes scapularis GN=IscW_ISCW016642 PE=4 SV=1 - [B7P8N1_IXOSC]	0	0	4	2
B7P8P8	Putative uncharacterized protein (Fragment) OS=Ixodes scapularis GN=IscW_ISCW003190 PE=4 SV=1 - [B7P8P8_IXOSC]	3	2	0	0
B7P8Q5	Hsp70, putative (Fragment) OS=Ixodes scapularis GN=IscW_ISCW017192 PE=3 SV=1 - [B7P8Q5_IXOSC]	15	17	17	3
B7P8T9	Cytochrome C oxidase assembly protein, putative OS=Ixodes scapularis GN=IscW_ISCW002189 PE=4 SV=1 - [B7P8T9_IXOSC]	0	0	0	3
B7P8X1	Coronin, putative OS=Ixodes scapularis GN=IscW_ISCW016772 PE=4 SV=1 - [B7P8X1_IXOSC]	6	5	7	0
B7P8X7	Putative uncharacterized protein OS=Ixodes scapularis GN=IscW_ISCW016778 PE=4 SV=1 - [B7P8X7_IXOSC]	2	2	0	0
B7P8Y4	Arginyl-tRNA synthetase, putative OS=Ixodes scapularis GN=IscW_ISCW016786 PE=3 SV=1 - [B7P8Y4_IXOSC]	3	3	10	4
B7P8Y7	Coiled-coil domain-containing protein, putative OS=Ixodes scapularis GN=IscW_ISCW016789 PE=4 SV=1 - [B7P8Y7_IXOSC]	0	0	2	2
B7P906	DNA damage inducible protein, putative OS=Ixodes scapularis GN=IscW_ISCW017099 PE=4 SV=1 - [B7P906_IXOSC]	0	0	2	2
B7P918	Vacuolar H+ ATPase, putative OS=Ixodes scapularis GN=IscW_ISCW002101 PE=4 SV=1 - [B7P918_IXOSC]	4	4	2	2
B7P923	Putative uncharacterized protein OS=Ixodes scapularis GN=IscW_ISCW002471 PE=4 SV=1 - [B7P923_IXOSC]	0	0	3	3
B7P924	Rap1 GTPase-GDP dissociation stimulator, putative OS=Ixodes scapularis GN=IscW_ISCW002472 PE=4 SV=1 - [B7P924_IXOSC]	3	0	4	5
B7P934	Nucleoporin P54, putative (Fragment) OS=Ixodes scapularis GN=IscW_ISCW017334 PE=4 SV=1 - [B7P934_IXOSC]	0	0	3	2
B7P950	DNA-binding protein, putative OS=Ixodes scapularis GN=IscW_ISCW017350 PE=4 SV=1 - [B7P950_IXOSC]	5	5	5	5
B7P952	Splicing factor 3A subunit, putative OS=Ixodes scapularis GN=IscW_ISCW017352 PE=4 SV=1 - [B7P952_IXOSC]	0	0	2	2
B7P971	Calponin, putative OS=Ixodes scapularis GN=IscW_ISCW003081 PE=4 SV=1 - [B7P971_IXOSC]	4	4	5	7
B7P986	GARS/AIRS/GART, putative OS=Ixodes scapularis GN=IscW_ISCW017017 PE=3 SV=1 - [B7P986_IXOSC]	0	0	2	0
B7P998	Valacyclovir hydrolase, putative OS=Ixodes scapularis GN=IscW_ISCW002327 PE=4 SV=1 - [B7P998_IXOSC]	0	0	0	2
B7P999	Signal transducing adapter molecule, putative OS=Ixodes scapularis GN=IscW_ISCW002328 PE=4 SV=1 - [B7P999_IXOSC]	0	0	4	2
B7P9A9	HyFMR1 protein, putative (Fragment) OS=Ixodes scapularis GN=IscW_ISCW002912 PE=4 SV=1 - [B7P9A9_IXOSC]	4	4	5	0
B7P9B2	Chloride ion current inducer protein, putative OS=Ixodes scapularis GN=IscW_ISCW002915 PE=4 SV=1 - [B7P9B2_IXOSC]	0	0	2	0
B7P9C4	Histidyl-tRNA synthetase, putative (Fragment) OS=Ixodes scapularis GN=IscW_ISCW002175 PE=3 SV=1 - [B7P9C4_IXOSC]	6	3	4	8
B7P9E4	Na+/K+ ATPase, alpha subunit, putative (Fragment) OS=Ixodes scapularis GN=IscW_ISCW002538 PE=3 SV=1 - [B7P9E4_IXOSC]	5	6	7	0
B7P9L0	Tip120, putative (Fragment) OS=Ixodes scapularis GN=IscW_ISCW003347 PE=4 SV=1 - [B7P9L0_IXOSC]	6	7	7	0
B7P9Q1	Farnesyltransferase alpha subunit, putative OS=Ixodes scapularis GN=IscW_ISCW017213 PE=4 SV=1 - [B7P9Q1_IXOSC]	3	0	5	8
B7P9Q8	NIPSNAP1 protein, putative OS=Ixodes scapularis GN=IscW_ISCW003337 PE=4 SV=1 - [B7P9Q8_IXOSC]	0	0	2	0
B7P9R8	Oligopeptidase, putative (Fragment) OS=Ixodes scapularis GN=IscW_ISCW017206 PE=3 SV=1 - [B7P9R8_IXOSC]	3	2	0	0
B7P9W6	26S proteasome regulatory complex, subunit RPN5/PSMD12, putative OS=Ixodes scapularis GN=IscW_ISCW002593 PE=4 SV=1 - [B7P9W6_IXOSC]	7	5	5	9
B7P9W7	Ankyrin, putative OS=Ixodes scapularis GN=IscW_ISCW002594 PE=4 SV=1 - [B7P9W7_IXOSC]	0	0	0	2
B7P9Y9	Protein phosphatase methylesterase 1 OS=Ixodes scapularis GN=IscW_ISCW017323 PE=3 SV=1 - [B7P9Y9_IXOSC]	0	0	2	2
B7P9Z2	AP-2 complex subunit alpha-1, putative OS=Ixodes scapularis GN=IscW_ISCW017326 PE=4 SV=1 - [B7P9Z2_IXOSC]	4	4	5	0
B7PA01	ATP-dependent RNA helicase, putative OS=Ixodes scapularis GN=IscW_ISCW002701 PE=4 SV=1 - [B7PA01_IXOSC]	6	8	0	6
B7PA03	ATP-dependent helicase (DEAD box), putative OS=Ixodes scapularis GN=IscW_ISCW002703 PE=3 SV=1 - [B7PA03_IXOSC]	0	5	0	0
B7PA04	Putative uncharacterized protein OS=Ixodes scapularis GN=IscW_ISCW002704 PE=4 SV=1 - [B7PA04_IXOSC]	3	3	2	0
B7PA06	Torsin, putative OS=Ixodes scapularis GN=IscW_ISCW017088 PE=4 SV=1 - [B7PA06_IXOSC]	0	0	0	2
B7PA24	Protein phosphatase 2A regulatory subunit A, putative OS=Ixodes scapularis GN=IscW_ISCW003443 PE=4 SV=1 - [B7PA24_IXOSC]	6	8	11	11
B7PA45	Putative uncharacterized protein OS=Ixodes scapularis GN=IscW_ISCW016758 PE=4 SV=1 - [B7PA45_IXOSC]	0	0	2	0
B7PA58	Putative uncharacterized protein (Fragment) OS=Ixodes scapularis GN=IscW_ISCW003100 PE=4 SV=1 - [B7PA58_IXOSC]	7	8	8	8
B7PA62	Heat shock protein 70 (HSP70)-interacting protein, putative OS=Ixodes scapularis GN=IscW_ISCW003104 PE=4 SV=1 - [B7PA62_IXOSC]	0	0	2	0
B7PA70	Heterotrimeric G protein alpha subunit B, putative (Fragment) OS=Ixodes scapularis GN=IscW_ISCW017464 PE=4 SV=1 - [B7PA70_IXOSC]	0	0	7	8
B7PA92	Beta tubulin OS=Ixodes scapularis GN=IscW_ISCW017133 PE=3 SV=1 - [B7PA92_IXOSC]	0	13	13	13
B7PAB0	Secreted salivary gland peptide, putative OS=Ixodes scapularis GN=IscW_ISCW002141 PE=4 SV=1 - [B7PAB0_IXOSC]	0	0	3	2
B7PAB9	Methylmalonate semialdehyde dehydrogenase, putative OS=Ixodes scapularis GN=IscW_ISCW017171 PE=4 SV=1 - [B7PAB9_IXOSC]	8	7	14	12
B7PAD4	Putative uncharacterized protein OS=Ixodes scapularis GN=IscW_ISCW002995 PE=4 SV=1 - [B7PAD4_IXOSC]	2	2	0	0
B7PAD8	RabGAP domain-containing protein, putative OS=Ixodes scapularis GN=IscW_ISCW017000 PE=4 SV=1 - [B7PAD8_IXOSC]	2	2	3	0
B7PAE0	RAS-related protein, putative OS=Ixodes scapularis GN=IscW_ISCW017002 PE=3 SV=1 - [B7PAE0_IXOSC]	0	3	4	5
B7PAE8	tRNA (Cytosine-5-)-methyltransferase NSUN2, putative OS=Ixodes scapularis GN=IscW_ISCW003251 PE=4 SV=1 - [B7PAE8_IXOSC]	0	0	2	0
B7PAG0	THO complex subunit, putative OS=Ixodes scapularis GN=IscW_ISCW001860 PE=4 SV=1 - [B7PAG0_IXOSC]	2	0	5	4
B7PAI0	Ribosomal protein L28, putative OS=Ixodes scapularis GN=IscW_ISCW002598 PE=4 SV=1 - [B7PAI0_IXOSC]	3	3	0	0
B7PAI1	Acetylcholine regulator unc-18, putative (Fragment) OS=Ixodes scapularis GN=IscW_ISCW002599 PE=4 SV=1 - [B7PAI1_IXOSC]	7	5	8	7
B7PAK1	Integrin beta (Fragment) OS=Ixodes scapularis GN=IscW_ISCW002553 PE=3 SV=1 - [B7PAK1_IXOSC]	5	7	4	0
B7PAM5	Peptidyl-prolyl cis-trans isomerase, putative OS=Ixodes scapularis GN=IscW_ISCW003422 PE=4 SV=1 - [B7PAM5_IXOSC]	3	2	2	3
B7PAR2	Methionyl-tRNA synthetase, putative (Fragment) OS=Ixodes scapularis GN=IscW_ISCW017452 PE=4 SV=1 - [B7PAR2_IXOSC]	0	0	2	0
B7PAR6	Heat shock protein, putative OS=Ixodes scapularis GN=IscW_ISCW017456 PE=3 SV=1 - [B7PAR6_IXOSC]	21	20	19	17
B7PAS1	MCM2 protein, putative (Fragment) OS=Ixodes scapularis GN=IscW_ISCW016696 PE=3 SV=1 - [B7PAS1_IXOSC]	4	5	2	0
B7PAS9	Lysophospholipase, putative OS=Ixodes scapularis GN=IscW_ISCW016705 PE=4 SV=1 - [B7PAS9_IXOSC]	0	0	3	2
B7PAT7	Protein transport protein SeIR19_Control1A, putative (Fragment) OS=Ixodes scapularis GN=IscW_ISCW017083 PE=4 SV=1 - [B7PAT7_IXOSC]	3	2	0	0
B7PAX0	Alpha-parvin, putative OS=Ixodes scapularis GN=IscW_ISCW002088 PE=4 SV=1 - [B7PAX0_IXOSC]	2	2	5	0
B7PAY2	IMP-GMP specific 5'-nucleotidase, putative (Fragment) OS=Ixodes scapularis GN=IscW_ISCW002028 PE=3 SV=1 - [B7PAY2_IXOSC]	0	0	4	0
B7PAZ1	Putative uncharacterized protein OS=Ixodes scapularis GN=IscW_ISCW002459 PE=4 SV=1 - [B7PAZ1_IXOSC]	0	0	0	2
B7PB10	Putative uncharacterized protein OS=Ixodes scapularis GN=IscW_ISCW017511 PE=4 SV=1 - [B7PB10_IXOSC]	0	0	5	0
B7PB17	Tyrosine kinase, putative OS=Ixodes scapularis GN=IscW_ISCW017519 PE=4 SV=1 - [B7PB17_IXOSC]	2	0	7	9
B7PB24	PP2C, putative OS=Ixodes scapularis GN=IscW_ISCW017527 PE=3 SV=1 - [B7PB24_IXOSC]	2	3	2	5
B7Pb38	40S ribosomal protein S12 OS=Ixodes scapularis GN=IscW_ISCW017361 PE=3 SV=1 - [B7PIR19_Infectada8_IXOSC]	3	4	6	5
B7PB47	UBX domain-containing protein, putative OS=Ixodes scapularis GN=IscW_ISCW002422 PE=4 SV=1 - [B7PB47_IXOSC]	0	0	0	2
B7PB59	V-type Na-ATPase, putative OS=Ixodes scapularis GN=IscW_ISCW002559 PE=4 SV=1 - [B7PB59_IXOSC]	3	3	6	2
B7PB60	N-acetyltransferase, putative OS=Ixodes scapularis GN=IscW_ISCW002560 PE=4 SV=1 - [B7PB60_IXOSC]	0	0	0	3
B7PB72	Single-stranded DNA binding protein P9, putative OS=Ixodes scapularis GN=IscW_ISCW016888 PE=4 SV=1 - [B7PB72_IXOSC]	0	0	3	3
B7PB81	Putative uncharacterized protein (Fragment) OS=Ixodes scapularis GN=IscW_ISCW024140 PE=4 SV=1 - [B7PB81_IXOSC]	0	0	2	2
B7PB95	Stathmin OS=Ixodes scapularis GN=IscW_ISCW003366 PE=3 SV=1 - [B7PB95_IXOSC]	2	3	2	3
B7PBC4	Calumenin, putative OS=Ixodes scapularis GN=IscW_ISCW002354 PE=4 SV=1 - [B7PBC4_IXOSC]	0	0	4	0
B7PBH4	Acyl-coenzyme A oxidase OS=Ixodes scapularis GN=IscW_ISCW017262 PE=3 SV=1 - [B7PBH4_IXOSC]	3	2	5	2
B7PBH7	NADH-ubiquinone reductase, putative OS=Ixodes scapularis GN=IscW_ISCW003299 PE=4 SV=1 - [B7PBH7_IXOSC]	0	3	0	0
B7PBH9	Protein phosphatase 2A B56 regulatory subunit gamma 3 isoform, putative OS=Ixodes scapularis GN=IscW_ISCW003301 PE=4 SV=1 - [B7PBH9_IXOSC]	0	0	2	0
B7PBI3	Guanylate-binding protein, putative OS=Ixodes scapularis GN=IscW_ISCW003306 PE=4 SV=1 - [B7PBI3_IXOSC]	0	0	2	3
B7PBJ8	Kazal-type serine protease inhibitor domain containing protein OS=Ixodes scapularis GN=IscW_ISCW003285 PE=4 SV=1 - [B7PBJ8_IXOSC]	3	2	4	4
B7PBN4	Alternative splicing factor ASF/SF2, putative OS=Ixodes scapularis GN=IscW_ISCW002531 PE=4 SV=1 - [B7PBN4_IXOSC]	0	2	0	0
B7PBP3	TOLLIP protein, putative OS=Ixodes scapularis GN=IscW_ISCW002962 PE=4 SV=1 - [B7PBP3_IXOSC]	0	0	0	2
B7PBU8	Apoptosis-promoting RNA-binding protein TIA-1/TIAR, putative OS=Ixodes scapularis GN=IscW_ISCW016601 PE=4 SV=1 - [B7PBU8_IXOSC]	0	0	0	2
B7PBW3	Protein disulfide isomerase 1, putative OS=Ixodes scapularis GN=IscW_ISCW002080 PE=3 SV=1 - [B7PBW3_IXOSC]	7	6	6	5
B7PBX6	Tyrosine kinase, putative OS=Ixodes scapularis GN=IscW_ISCW002928 PE=4 SV=1 - [B7PBX6_IXOSC]	0	0	0	2
B7PC65	Putative uncharacterized protein OS=Ixodes scapularis GN=IscW_ISCW002084 PE=4 SV=1 - [B7PC65_IXOSC]	4	0	4	3
B7PC70	Isocitrate dehydrogenase, putative (Fragment) OS=Ixodes scapularis GN=IscW_ISCW017423 PE=3 SV=1 - [B7PC70_IXOSC]	3	2	2	3
B7PC71	Hydroxypyruvate isomerase, putative (Fragment) OS=Ixodes scapularis GN=IscW_ISCW017424 PE=4 SV=1 - [B7PC71_IXOSC]	0	0	2	4
B7PC82	Thimet oligopeptidase, putative OS=Ixodes scapularis GN=IscW_ISCW017437 PE=3 SV=1 - [B7PC82_IXOSC]	0	0	8	0
B7PC91	Proteasome assembly chaperone, putative OS=Ixodes scapularis GN=IscW_ISCW016905 PE=4 SV=1 - [B7PC91_IXOSC]	0	0	2	2
B7PC94	Tryptophanyl-tRNA synthetase, putative (Fragment) OS=Ixodes scapularis GN=IscW_ISCW016908 PE=3 SV=1 - [B7PC94_IXOSC]	0	0	2	2
B7PCB3	Putative uncharacterized protein (Fragment) OS=Ixodes scapularis GN=IscW_ISCW024127 PE=4 SV=1 - [B7PCSabine_04_IXOSC]	0	0	2	0
B7PCD2	Isocitrate dehydrogenase [NADP] OS=Ixodes scapularis GN=IscW_ISCW001977 PE=3 SV=1 - [B7PCD2_IXOSC]	11	12	12	12
B7PCI3	Ribonucleotide reductase, beta subunit, putative OS=Ixodes scapularis GN=IscW_ISCW016837 PE=4 SV=1 - [B7PCI3_IXOSC]	4	3	6	6
B7PCK4	Splicing factor u2af large subunit, putative OS=Ixodes scapularis GN=IscW_ISCW002946 PE=4 SV=1 - [B7PCK4_IXOSC]	0	0	4	2
B7PCL8	Hydroxysteroid (17-beta) dehydrogenase, putative OS=Ixodes scapularis GN=IscW_ISCW003401 PE=3 SV=1 - [B7PCL8_IXOSC]	4	3	5	10
B7PCM1	Zfpl1, putative OS=Ixodes scapularis GN=IscW_ISCW003405 PE=4 SV=1 - [B7PCM1_IXOSC]	0	0	2	2
B7PCN1	Aldo-keto reductase, putative OS=Ixodes scapularis GN=IscW_ISCW002128 PE=4 SV=1 - [B7PCN1_IXOSC]	2	0	3	4
B7PCN3	Inhibitor of nuclear factor kappa-B kinase alpha, putative OS=Ixodes scapularis GN=IscW_ISCW002130 PE=4 SV=1 - [B7PCN3_IXOSC]	2	0	3	0
B7PCP7	Actin-related protein 2/3 complex subunit 5 OS=Ixodes scapularis GN=IscW_ISCW017220 PE=3 SV=1 - [B7PCP7_IXOSC]	0	0	2	2
B7PCR2	S-adenosylhomocysteine hydrolase, putative OS=Ixodes scapularis GN=IscW_ISCW016595 PE=3 SV=1 - [B7PCR2_IXOSC]	0	0	3	0
B7PCR8	ATPase, nucleotide-binding protein, putative OS=Ixodes scapularis GN=IscW_ISCW002788 PE=4 SV=1 - [B7PCR8_IXOSC]	0	0	3	2
B7PCR9	Quinone oxidoreductase, putative OS=Ixodes scapularis GN=IscW_ISCW002789 PE=4 SV=1 - [B7PCR9_IXOSC]	2	2	3	4
B7PCS2	Phospholipid scramblase 1, putative (Fragment) OS=Ixodes scapularis GN=IscW_ISCW002966 PE=4 SV=1 - [B7PCS2_IXOSC]	3	2	2	3
B7PCT2	Nicotinamide N-methyltransferase, putative OS=Ixodes scapularis GN=IscW_ISCW002344 PE=4 SV=1 - [B7PCT2_IXOSC]	0	0	2	2
B7PCU5	2-oxoglutarate dehydrogenase, putative OS=Ixodes scapularis GN=IscW_ISCW003165 PE=4 SV=1 - [B7PCU5_IXOSC]	3	4	8	0
B7PCX0	Dehydrogenase, putative OS=Ixodes scapularis GN=IscW_ISCW002401 PE=4 SV=1 - [B7PCX0_IXOSC]	0	0	0	3
B7PCZ5	Glutathione synthetase, putative (Fragment) OS=Ixodes scapularis GN=IscW_ISCW003088 PE=4 SV=1 - [B7PCZ5_IXOSC]	0	0	0	2
B7PD10	Carbon-nitrogen hydrolase, putative OS=Ixodes scapularis GN=IscW_ISCW017251 PE=4 SV=1 - [B7PD10_IXOSC]	0	2	4	5
B7PD11	Reticulocalbin, putative (Fragment) OS=Ixodes scapularis GN=IscW_ISCW017252 PE=4 SV=1 - [B7PD11_IXOSC]	3	3	5	4
B7PD37	Translation initiation factor 2, alpha subunit, putative OS=Ixodes scapularis GN=IscW_ISCW017360 PE=4 SV=1 - [B7PIR19_Infectada7_IXOSC]	4	3	6	9
B7PD47	Protein tyrosine kinase 9/actin monomer-binding protein, putative OS=Ixodes scapularis GN=IscW_ISCW017374 PE=4 SV=1 - [B7PD47_IXOSC]	5	4	6	6
B7PD56	Peptidyl-prolyl cis-trans isomerase OS=Ixodes scapularis GN=IscW_ISCW002493 PE=3 SV=1 - [B7PD56_IXOSC]	3	0	3	5
B7PD57	Integrin beta-3, putative (Fragment) OS=Ixodes scapularis GN=IscW_ISCW024103 PE=4 SV=1 - [B7PD57_IXOSC]	2	2	0	0
B7PD76	Erythrocyte band 7 integral membrane protein, putative (Fragment) OS=Ixodes scapularis GN=IscW_ISCW002156 PE=4 SV=1 - [B7PD76_IXOSC]	8	8	8	11
B7PD93	Ran-binding protein, putative OS=Ixodes scapularis GN=IscW_ISCW016612 PE=4 SV=1 - [B7PD93_IXOSC]	12	10	12	0
B7PDB8	1,4-alpha-glucan branching enzyme, putative OS=Ixodes scapularis GN=IscW_ISCW003434 PE=4 SV=1 - [B7PDB8_IXOSC]	0	0	4	0
B7PDC8	Integrin alpha-ps, putative (Fragment) OS=Ixodes scapularis GN=IscW_ISCW003187 PE=3 SV=1 - [B7PDC8_IXOSC]	3	0	2	0
B7PDE1	26S proteasome non-ATPase regulatory subunit, putative OS=Ixodes scapularis GN=IscW_ISCW017120 PE=4 SV=1 - [B7PDE1_IXOSC]	0	0	0	3
B7PDF3	FKBP-type peptidyl-prolyl cis-trans isomerase, putative OS=Ixodes scapularis GN=IscW_ISCW002430 PE=4 SV=1 - [B7PDF3_IXOSC]	5	2	6	5
B7PDF5	Prolyl endopeptidase, putative OS=Ixodes scapularis GN=IscW_ISCW002432 PE=4 SV=1 - [B7PDF5_IXOSC]	7	6	13	0
B7PDF6	Secreted salivary gland peptide, putative OS=Ixodes scapularis GN=IscW_ISCW002434 PE=4 SV=1 - [B7PDF6_IXOSC]	2	2	2	0
B7PDF7	Na+/K+ ATPase, beta subunit, putative OS=Ixodes scapularis GN=IscW_ISCW016921 PE=3 SV=1 - [B7PDF7_IXOSC]	4	4	4	4
B7PDH1	Propionyl-coenzyme A carboxylase, alpha polypeptide, putative (Fragment) OS=Ixodes scapularis GN=IscW_ISCW016937 PE=4 SV=1 - [B7PDH1_IXOSC]	0	0	2	0
B7PDP5	RNA polymerase II transcription elongation factor, putative OS=Ixodes scapularis GN=IscW_ISCW002622 PE=4 SV=1 - [B7PDP5_IXOSC]	0	0	2	2
B7PDP6	Acetyl-CoA acetyltransferase, putative OS=Ixodes scapularis GN=IscW_ISCW002623 PE=3 SV=1 - [B7PDP6_IXOSC]	3	3	5	5
B7PDV5	Putative uncharacterized protein OS=Ixodes scapularis GN=IscW_ISCW003751 PE=4 SV=1 - [B7PDV5_IXOSC]	3	3	0	4
B7PDX0	COMM domain-containing protein, putative OS=Ixodes scapularis GN=IscW_ISCW003947 PE=4 SV=1 - [B7PDX0_IXOSC]	0	0	2	0
B7PDY1	Zinc-binding dehydrogenase, putative OS=Ixodes scapularis GN=IscW_ISCW004170 PE=4 SV=1 - [B7PDY1_IXOSC]	4	5	5	6
B7PDY5	Vesicle coat complex COPII, GTPase subunit SAR1, putative OS=Ixodes scapularis GN=IscW_ISCW004922 PE=3 SV=1 - [B7PDY5_IXOSC]	3	3	4	5
B7PE09	RNA-binding protein musashi, putative OS=Ixodes scapularis GN=IscW_ISCW018203 PE=4 SV=1 - [B7PE09_IXOSC]	2	2	0	0
B7PE33	Parkinson disease 7 domain-containing protein, putative OS=Ixodes scapularis GN=IscW_ISCW005013 PE=4 SV=1 - [B7PE33_IXOSC]	2	0	3	3
B7PE34	Putative uncharacterized protein OS=Ixodes scapularis GN=IscW_ISCW005014 PE=4 SV=1 - [B7PE34_IXOSC]	6	5	5	3
B7PE36	Nucleosome assembly protein NAP-1, putative (Fragment) OS=Ixodes scapularis GN=IscW_ISCW005016 PE=3 SV=1 - [B7PE36_IXOSC]	3	4	3	0
B7PE37	Ribophorin II, putative OS=Ixodes scapularis GN=IscW_ISCW005017 PE=4 SV=1 - [B7PE37_IXOSC]	4	3	0	0
B7PE51	Complement IR19_Controlf, putative OS=Ixodes scapularis GN=IscW_ISCW005220 PE=4 SV=1 - [B7PE51_IXOSC]	2	0	0	0
B7PE75	Fascin, putative OS=Ixodes scapularis GN=IscW_ISCW004404 PE=4 SV=1 - [B7PE75_IXOSC]	3	2	4	5
B7PE88	Putative uncharacterized protein (Fragment) OS=Ixodes scapularis GN=IscW_ISCW004844 PE=4 SV=1 - [B7PE88_IXOSC]	0	0	0	2
B7PE89	Putative uncharacterized protein OS=Ixodes scapularis GN=IscW_ISCW004845 PE=4 SV=1 - [B7PE89_IXOSC]	0	0	0	2
B7PE91	Sorting nexin, putative OS=Ixodes scapularis GN=IscW_ISCW004847 PE=4 SV=1 - [B7PE91_IXOSC]	0	0	0	2
B7PEG0	Malate dehydrogenase, putative OS=Ixodes scapularis GN=IscW_ISCW018085 PE=4 SV=1 - [B7PEG0_IXOSC]	11	13	12	12
B7PEH7	Dihydrolipoamide transacylase, putative (Fragment) OS=Ixodes scapularis GN=IscW_ISCW018104 PE=3 SV=1 - [B7PEH7_IXOSC]	0	0	2	3
B7PEJ6	Synaptic vesicle-associated GTP-binding protein, putative OS=Ixodes scapularis GN=IscW_ISCW018125 PE=3 SV=1 - [B7PEJ6_IXOSC]	0	0	4	5
B7PEK1	Polypyrimidine tract binding protein, putative (Fragment) OS=Ixodes scapularis GN=IscW_ISCW018130 PE=4 SV=1 - [B7PEK1_IXOSC]	2	2	2	4
B7PEK6	Innexin, putative OS=Ixodes scapularis GN=IscW_ISCW005057 PE=4 SV=1 - [B7PEK6_IXOSC]	3	3	0	0
B7PEL3	Protein tyrosine phosphatase, putative OS=Ixodes scapularis GN=IscW_ISCW017698 PE=4 SV=1 - [B7PEL3_IXOSC]	0	4	4	5
B7PEL4	Serine palmitoyltransferase I, putative OS=Ixodes scapularis GN=IscW_ISCW017699 PE=4 SV=1 - [B7PEL4_IXOSC]	0	2	0	0
B7PEN0	tRNA selenocysteine associated protein, putative (Fragment) OS=Ixodes scapularis GN=IscW_ISCW017748 PE=4 SV=1 - [B7PEN0_IXOSC]	2	2	2	2
B7PEN4	Heat shock protein, putative OS=Ixodes scapularis GN=IscW_ISCW017754 PE=3 SV=1 - [B7PEN4_IXOSC]	17	18	17	11
B7PEQ1	Group II PLP decarboxylase, putative OS=Ixodes scapularis GN=IscW_ISCW004810 PE=3 SV=1 - [B7PEQ1_IXOSC]	0	0	2	0
B7PEV0	Chaperonin subunit, putative OS=Ixodes scapularis GN=IscW_ISCW017824 PE=3 SV=1 - [B7PEV0_IXOSC]	16	16	16	16
B7PEW3	Molecular chaperone, putative OS=Ixodes scapularis GN=IscW_ISCW004472 PE=4 SV=1 - [B7PEW3_IXOSC]	0	0	2	2
B7PEX5	Putative uncharacterized protein (Fragment) OS=Ixodes scapularis GN=IscW_ISCW024210 PE=4 SV=1 - [B7PEX5_IXOSC]	0	0	2	2
B7PEY0	AP-2 complex subunit alpha-1, putative OS=Ixodes scapularis GN=IscW_ISCW018035 PE=4 SV=1 - [B7PEY0_IXOSC]	9	9	12	0
B7PEY2	Sorting nexin, putative OS=Ixodes scapularis GN=IscW_ISCW018037 PE=4 SV=1 - [B7PEY2_IXOSC]	0	0	0	2
B7PEY5	Alanyl-tRNA synthetase, putative OS=Ixodes scapularis GN=IscW_ISCW018040 PE=4 SV=1 - [B7PEY5_IXOSC]	12	9	7	0
B7PEY6	Alanyl-tRNA synthetase, putative (Fragment) OS=Ixodes scapularis GN=IscW_ISCW018041 PE=4 SV=1 - [B7PEY6_IXOSC]	0	2	0	0
B7PEY9	Lysyl-tRNA synthetase OS=Ixodes scapularis GN=IscW_ISCW018044 PE=3 SV=1 - [B7PEY9_IXOSC]	4	2	6	0
B7PEZ0	39S ribosomal protein L39, putative (Fragment) OS=Ixodes scapularis GN=IscW_ISCW018045 PE=4 SV=1 - [B7PEZ0_IXOSC]	0	0	0	2
B7PF37	Glyoxalase, putative OS=Ixodes scapularis GN=IscW_ISCW003889 PE=4 SV=1 - [B7PF37_IXOSC]	0	2	0	0
B7PF53	MACRO domain-containing protein, putative OS=Ixodes scapularis GN=IscW_ISCW004288 PE=4 SV=1 - [B7PF53_IXOSC]	5	2	8	6
B7PF92	Cysteine synthase, putative OS=Ixodes scapularis GN=IscW_ISCW003755 PE=4 SV=1 - [B7PF92_IXOSC]	0	0	0	2
B7PFI4	Leucine rich domain-containing protein, putative OS=Ixodes scapularis GN=IscW_ISCW018341 PE=4 SV=1 - [B7PFI4_IXOSC]	4	4	2	4
B7PFJ2	Isocitrate dehydrogenase [NADP] OS=Ixodes scapularis GN=IscW_ISCW003975 PE=3 SV=1 - [B7PFJ2_IXOSC]	13	11	14	14
B7PFJ9	Putative uncharacterized protein OS=Ixodes scapularis GN=IscW_ISCW003982 PE=4 SV=1 - [B7PFJ9_IXOSC]	0	0	0	2
B7PFK0	Oxysterol binding protein 9, putative OS=Ixodes scapularis GN=IscW_ISCW003983 PE=4 SV=1 - [B7PFK0_IXOSC]	0	0	4	0
B7PFM8	Leucyl-tRNA synthetase, putative OS=Ixodes scapularis GN=IscW_ISCW017581 PE=3 SV=1 - [B7PFM8_IXOSC]	3	2	0	0
B7PFN2	Translation initiation inhibitor UK114/IBM1, putative OS=Ixodes scapularis GN=IscW_ISCW017587 PE=4 SV=1 - [B7PFN2_IXOSC]	0	0	2	2
B7PFP5	Putative uncharacterized protein OS=Ixodes scapularis GN=IscW_ISCW005003 PE=4 SV=1 - [B7PFP5_IXOSC]	0	0	2	0
B7PFP9	Dynactin subunit, putative OS=Ixodes scapularis GN=IscW_ISCW005007 PE=4 SV=1 - [B7PFP9_IXOSC]	4	2	4	6
B7PFQ0	60S ribosomal protein L27, putative OS=Ixodes scapularis GN=IscW_ISCW005008 PE=4 SV=1 - [B7PFQ0_IXOSC]	0	0	3	5
B7PFS8	60S ribosomal protein L5, putative OS=Ixodes scapularis GN=IscW_ISCW017610 PE=3 SV=1 - [B7PFS8_IXOSC]	5	6	6	9
B7PG19	Inositol-1-phosphate synthetase, putative (Fragment) OS=Ixodes scapularis GN=IscW_ISCW018182 PE=4 SV=1 - [B7PG19_IXOSC]	7	8	8	7
B7PG66	Protein Mo25, putative (Fragment) OS=Ixodes scapularis GN=IscW_ISCW004710 PE=4 SV=1 - [B7PG66_IXOSC]	0	0	2	5
B7PG87	Glycine/serine hydroxymethyltransferase, putative (Fragment) OS=Ixodes scapularis GN=IscW_ISCW017568 PE=3 SV=1 - [B7PG87_IXOSC]	0	0	0	3
B7PG97	Transcription factor NFAT, subunit NF45, putative (Fragment) OS=Ixodes scapularis GN=IscW_ISCW017579 PE=4 SV=1 - [B7PG97_IXOSC]	2	3	4	4
B7PGB2	Aminotransferase, putative OS=Ixodes scapularis GN=IscW_ISCW004705 PE=3 SV=1 - [B7PGB2_IXOSC]	0	0	2	3
B7PGC4	Uridine 5'-monophosphate synthase, putative OS=Ixodes scapularis GN=IscW_ISCW004439 PE=3 SV=1 - [B7PGC4_IXOSC]	2	0	4	5
B7PGD4	Dehydrogenase, putative (Fragment) OS=Ixodes scapularis GN=IscW_ISCW004245 PE=4 SV=1 - [B7PGD4_IXOSC]	2	0	0	0
B7PGD5	Serine hydroxymethyltransferase (Fragment) OS=Ixodes scapularis GN=IscW_ISCW004246 PE=3 SV=1 - [B7PGD5_IXOSC]	4	0	6	8
B7PGE1	Putative uncharacterized protein OS=Ixodes scapularis GN=IscW_ISCW004252 PE=4 SV=1 - [B7PGE1_IXOSC]	2	0	2	3
B7PGM5	N6-adenosine-methyltransferase 70 kDa subunit, putative OS=Ixodes scapularis GN=IscW_ISCW004856 PE=4 SV=1 - [B7PGM5_IXOSC]	2	0	2	0
B7PGM6	G-3-P dehydrogenase, putative (Fragment) OS=Ixodes scapularis GN=IscW_ISCW004858 PE=4 SV=1 - [B7PGM6_IXOSC]	15	12	15	15
B7PGP3	Putative uncharacterized protein OS=Ixodes scapularis GN=IscW_ISCW004207 PE=4 SV=1 - [B7PGP3_IXOSC]	0	2	2	0
B7PGP8	Replication factor C, subunit RFIR19_Control, putative OS=Ixodes scapularis GN=IscW_ISCW003705 PE=4 SV=1 - [B7PGP8_IXOSC]	4	2	0	0
B7PGQ2	Calnexin, putative OS=Ixodes scapularis GN=IscW_ISCW003709 PE=3 SV=1 - [B7PGQ2_IXOSC]	0	0	7	0
B7PGU6	Putative uncharacterized protein OS=Ixodes scapularis GN=IscW_ISCW018317 PE=4 SV=1 - [B7PGU6_IXOSC]	2	2	0	0
B7PGW2	Putative uncharacterized protein OS=Ixodes scapularis GN=IscW_ISCW004419 PE=4 SV=1 - [B7PGW2_IXOSC]	2	2	3	3
B7PGX4	Synaptic vesicle-associated integral membrane protein, putative (Fragment) OS=Ixodes scapularis GN=IscW_ISCW003940 PE=4 SV=1 - [B7PGX4_IXOSC]	0	0	2	2
B7PH07	Nono protein, putative (Fragment) OS=Ixodes scapularis GN=IscW_ISCW005049 PE=4 SV=1 - [B7PH07_IXOSC]	0	0	2	3
B7PH13	20S proteasome, regulatory subunit beta, putative OS=Ixodes scapularis GN=IscW_ISCW004008 PE=3 SV=1 - [B7PH13_IXOSC]	2	2	3	3
B7PH44	Malate dehydrogenase, putative OS=Ixodes scapularis GN=IscW_ISCW003528 PE=3 SV=1 - [B7PH44_IXOSC]	12	11	10	12
B7PH63	Elongation factor 1 gamma, putative (Fragment) OS=Ixodes scapularis GN=IscW_ISCW004346 PE=4 SV=1 - [B7PH63_IXOSC]	0	0	0	2
B7PH65	GTPase Rho, putative (Fragment) OS=Ixodes scapularis GN=IscW_ISCW004348 PE=3 SV=1 - [B7PH65_IXOSC]	0	0	0	2
B7PH72	Putative uncharacterized protein (Fragment) OS=Ixodes scapularis GN=IscW_ISCW004355 PE=4 SV=1 - [B7PH72_IXOSC]	2	0	0	0
B7PH82	Secretory carrier-associated membrane protein, putative OS=Ixodes scapularis GN=IscW_ISCW004504 PE=4 SV=1 - [B7PH82_IXOSC]	0	2	0	0
B7PHA0	Protein disulfide isomerase, putative OS=Ixodes scapularis GN=IscW_ISCW004748 PE=3 SV=1 - [B7PHA0_IXOSC]	8	7	8	8
B7PHG6	Zinc finger protein, putative OS=Ixodes scapularis GN=IscW_ISCW018290 PE=4 SV=1 - [B7PHG6_IXOSC]	3	2	5	3
B7PHIC3	Carbon-nitrogen hydrolase, putative OS=Ixodes scapularis GN=IscW_ISCW004822 PE=4 SV=1 - [B7PHIR19_Control_IXOSC]	6	4	4	5
B7PHJ5	Cytochrome b5 domain-containing protein, putative (Fragment) OS=Ixodes scapularis GN=IscW_ISCW004571 PE=4 SV=1 - [B7PHJ5_IXOSC]	3	2	6	8
B7PHK6	Sphingosine phosphate lyase, putative OS=Ixodes scapularis GN=IscW_ISCW005139 PE=3 SV=1 - [B7PHK6_IXOSC]	0	0	0	2
B7PHL2	Glycylpeptide N-tetradecanoyltransferase OS=Ixodes scapularis GN=IscW_ISCW018055 PE=3 SV=1 - [B7PHL2_IXOSC]	2	0	4	3
B7PHL3	N-acetylgalactosaminyl transferase, putative OS=Ixodes scapularis GN=IscW_ISCW018056 PE=4 SV=1 - [B7PHL3_IXOSC]	0	0	2	0
B7PHM9	Isocitrate dehydrogenase, putative (Fragment) OS=Ixodes scapularis GN=IscW_ISCW004116 PE=3 SV=1 - [B7PHM9_IXOSC]	2	2	6	6
B7PHT7	Uridine cytidine kinase I, putative OS=Ixodes scapularis GN=IscW_ISCW003812 PE=4 SV=1 - [B7PHT7_IXOSC]	0	0	0	3
B7PHX7	Adenylate kinase, putative OS=Ixodes scapularis GN=IscW_ISCW018064 PE=3 SV=1 - [B7PHX7_IXOSC]	0	0	3	3
B7PHY7	Cdc42 protein, putative OS=Ixodes scapularis GN=IscW_ISCW003614 PE=3 SV=1 - [B7PHY7_IXOSC]	4	4	0	5
B7PI27	Oxoglutarate/malate carrier protein, putative OS=Ixodes scapularis GN=IscW_ISCW005064 PE=3 SV=1 - [B7PI27_IXOSC]	0	0	2	2
B7PI69	Putative uncharacterized protein (Fragment) OS=Ixodes scapularis GN=IscW_ISCW017641 PE=4 SV=1 - [B7PI69_IXOSC]	0	0	3	2
B7PI71	NADH:ubiquinone oxidoreductase, NDUFS2/49 kDa subunit, putative OS=Ixodes scapularis GN=IscW_ISCW017643 PE=3 SV=1 - [B7PI71_IXOSC]	3	2	4	3
B7PI85	FACT complex subunit spt16, putative OS=Ixodes scapularis GN=IscW_ISCW004234 PE=4 SV=1 - [B7PI85_IXOSC]	2	0	0	0
B7PI91	mRNA export protein, putative OS=Ixodes scapularis GN=IscW_ISCW017853 PE=4 SV=1 - [B7PI91_IXOSC]	2	0	3	3
B7PIM5	CNDP dipeptidase, putative (Fragment) OS=Ixodes scapularis GN=IscW_ISCW017703 PE=4 SV=1 - [B7PIM5_IXOSC]	12	12	13	17
B7PIM8	Putative uncharacterized protein OS=Ixodes scapularis GN=IscW_ISCW017706 PE=4 SV=1 - [B7PIM8_IXOSC]	0	2	2	0
B7PIN1	Heat shock protein 20.6, putative OS=Ixodes scapularis GN=IscW_ISCW017709 PE=3 SV=1 - [B7PIN1_IXOSC]	5	5	3	3
B7PIP9	Ankyrin 2,3/unc44, putative OS=Ixodes scapularis GN=IscW_ISCW018406 PE=4 SV=1 - [B7PIP9_IXOSC]	3	2	5	2
B7PIV5	Glutathione S-transferase, putative OS=Ixodes scapularis GN=IscW_ISCW003939 PE=4 SV=1 - [B7PIV5_IXOSC]	7	9	6	7
B7PIV8	Putative uncharacterized protein (Fragment) OS=Ixodes scapularis GN=IscW_ISCW003461 PE=4 SV=1 - [B7PIV8_IXOSC]	3	3	2	0
B7PIZ1	GDI-1 GDP dissociation inhibitor, putative (Fragment) OS=Ixodes scapularis GN=IscW_ISCW017892 PE=4 SV=1 - [B7PIZ1_IXOSC]	13	13	18	19
B7PIZ2	ADP-ribosylation factor, putative (Fragment) OS=Ixodes scapularis GN=IscW_ISCW017893 PE=4 SV=1 - [B7PIZ2_IXOSC]	0	0	2	3
B7PJ43	Coiled-coil domain-containing protein, putative OS=Ixodes scapularis GN=IscW_ISCW004576 PE=4 SV=1 - [B7PJ43_IXOSC]	0	0	3	2
B7PJ70	Reticulon/nogo, putative OS=Ixodes scapularis GN=IscW_ISCW004407 PE=4 SV=1 - [B7PJ70_IXOSC]	3	2	0	0
B7PJ77	Cyclin, putative OS=Ixodes scapularis GN=IscW_ISCW004417 PE=3 SV=1 - [B7PJ77_IXOSC]	0	0	2	0
B7PJA8	Long chain fatty acid CoA ligase, putative OS=Ixodes scapularis GN=IscW_ISCW004612 PE=4 SV=1 - [B7PJA8_IXOSC]	2	2	0	0
B7PJB6	Elongation factor 1-beta OS=Ixodes scapularis GN=IscW_ISCW004620 PE=3 SV=1 - [B7PJB6_IXOSC]	0	0	6	5
B7PJG1	Exportin, putative OS=Ixodes scapularis GN=IscW_ISCW004041 PE=4 SV=1 - [B7PJG1_IXOSC]	4	3	3	0
B7PJI2	PUA domain-containing RNA-binding protein, putative (Fragment) OS=Ixodes scapularis GN=IscW_ISCW004930 PE=4 SV=1 - [B7PJI2_IXOSC]	0	0	0	2
B7PJI9	Putative uncharacterized protein OS=Ixodes scapularis GN=IscW_ISCW005178 PE=4 SV=1 - [B7PJI9_IXOSC]	2	3	2	3
B7PJJ4	Putative uncharacterized protein OS=Ixodes scapularis GN=IscW_ISCW005183 PE=4 SV=1 - [B7PJJ4_IXOSC]	5	4	2	0
B7PJK3	Putative uncharacterized protein OS=Ixodes scapularis GN=IscW_ISCW018151 PE=4 SV=1 - [B7PJK3_IXOSC]	3	3	2	2
B7PJK8	Programmed cell death-involved protein, putative OS=Ixodes scapularis GN=IscW_ISCW018158 PE=4 SV=1 - [B7PJK8_IXOSC]	3	0	5	3
B7PJL7	Cell division protein, putative (Fragment) OS=Ixodes scapularis GN=IscW_ISCW018169 PE=3 SV=1 - [B7PJL7_IXOSC]	2	4	2	2
B7PJM6	S-adenosylmethionine synthase (Fragment) OS=Ixodes scapularis GN=IscW_ISCW004274 PE=3 SV=1 - [B7PJM6_IXOSC]	2	3	4	3
B7PJP4	Dolichyl-di-phosphooligosaccharide protein glycotransferase, putative (Fragment) OS=Ixodes scapularis GN=IscW_ISCW017658 PE=4 SV=1 - [B7PJP4_IXOSC]	5	5	4	4
B7PJP9	Enolase OS=Ixodes scapularis GN=IscW_ISCW017666 PE=3 SV=1 - [B7PJP9_IXOSC]	5	5	3	3
B7PJR8	Medium-chain acyl-CoA dehydrogenase, putative OS=Ixodes scapularis GN=IscW_ISCW003911 PE=3 SV=1 - [B7PJR8_IXOSC]	2	0	4	2
B7PJS9	Splicing factor hnRNP-F, putative OS=Ixodes scapularis GN=IscW_ISCW004442 PE=4 SV=1 - [B7PJS9_IXOSC]	0	0	2	3
B7PJY6	Flavonol reductase/cinnamoyl-CoA reductase, putative OS=Ixodes scapularis GN=IscW_ISCW003581 PE=4 SV=1 - [B7PJY6_IXOSC]	5	3	5	4
B7PJZ1	Translation initiation factor eif-2B alpha subunit, putative OS=Ixodes scapularis GN=IscW_ISCW024266 PE=3 SV=1 - [B7PJZ1_IXOSC]	0	0	2	0
B7PJZ7	Coronin-1C_i2 protein, putative OS=Ixodes scapularis GN=IscW_ISCW003604 PE=4 SV=1 - [B7PJZ7_IXOSC]	0	0	0	2
B7PKA3	PDZ domain-containing protein, putative (Fragment) OS=Ixodes scapularis GN=IscW_ISCW003476 PE=4 SV=1 - [B7PKSabine_02_IXOSC]	5	5	7	0
B7PKA4	PDZ domain-containing protein, putative OS=Ixodes scapularis GN=IscW_ISCW003477 PE=4 SV=1 - [B7PKA4_IXOSC]	2	0	2	0
B7PKA9	Coiled-coil tumor protein D52, putative OS=Ixodes scapularis GN=IscW_ISCW006441 PE=4 SV=1 - [B7PKA9_IXOSC]	3	4	4	5
B7PKB9	Lumican, putative (Fragment) OS=Ixodes scapularis GN=IscW_ISCW005645 PE=4 SV=1 - [B7PKB9_IXOSC]	2	0	2	0
B7PKC0	60S ribosomal protein L32, putative (Fragment) OS=Ixodes scapularis GN=IscW_ISCW005648 PE=4 SV=1 - [B7PKC0_IXOSC]	0	0	2	3
B7PKD6	Eukaryotic translation initiation factor 3, subunit, putative OS=Ixodes scapularis GN=IscW_ISCW018927 PE=4 SV=1 - [B7PKD6_IXOSC]	0	0	2	3
B7PKG2	Fasciclin domain-containing protein, putative OS=Ixodes scapularis GN=IscW_ISCW006195 PE=4 SV=1 - [B7PKG2_IXOSC]	0	0	2	0
B7PKH2	Mcm2/3, putative (Fragment) OS=Ixodes scapularis GN=IscW_ISCW019158 PE=3 SV=1 - [B7PKH2_IXOSC]	8	6	7	0
B7PKK7	Ubiquitin protein ligase, putative OS=Ixodes scapularis GN=IscW_ISCW006743 PE=3 SV=1 - [B7PKK7_IXOSC]	3	4	5	5
B7PKL1	Neurofilament medium polypeptide, putative (Fragment) OS=Ixodes scapularis GN=IscW_ISCW006748 PE=4 SV=1 - [B7PKL1_IXOSC]	0	3	3	0
B7PKM5	Short-chain dehydrogenase, putative (Fragment) OS=Ixodes scapularis GN=IscW_ISCW018577 PE=4 SV=1 - [B7PKM5_IXOSC]	9	8	11	12
B7PKN3	Ubiquitin protein ligase OS=Ixodes scapularis GN=IscW_ISCW018551 PE=3 SV=1 - [B7PKN3_IXOSC]	2	0	0	0
B7PKN6	Glycerol-3-phosphate acyltransferase, putative (Fragment) OS=Ixodes scapularis GN=IscW_ISCW018554 PE=4 SV=1 - [B7PKN6_IXOSC]	0	0	2	0
B7PKN7	GMP synthase, putative (Fragment) OS=Ixodes scapularis GN=IscW_ISCW018543 PE=4 SV=1 - [B7PKN7_IXOSC]	5	3	13	3
B7PKP8	Spermidine synthase, putative OS=Ixodes scapularis GN=IscW_ISCW018699 PE=3 SV=1 - [B7PKP8_IXOSC]	0	3	6	6
B7PKP9	Glyceraldehyde-3-phosphate dehydrogenase OS=Ixodes scapularis GN=IscW_ISCW018700 PE=3 SV=1 - [B7PKP9_IXOSC]	8	6	10	10
B7PKQ0	Mitochrondrial 2-oxoglutarate/malate carrier protein, putative OS=Ixodes scapularis GN=IscW_ISCW018701 PE=3 SV=1 - [B7PKQ0_IXOSC]	0	0	0	2
B7PKR2	3 hydroxysteroid dehydrogenase, putative OS=Ixodes scapularis GN=IscW_ISCW018715 PE=3 SV=1 - [B7PKR2_IXOSC]	3	5	6	6
B7PKR5	Glutamyl-tRNA synthetase, cytoplasmic, putative OS=Ixodes scapularis GN=IscW_ISCW018719 PE=3 SV=1 - [B7PKR5_IXOSC]	4	2	3	0
B7PKS5	Putative uncharacterized protein OS=Ixodes scapularis GN=IscW_ISCW005364 PE=4 SV=1 - [B7PKS5_IXOSC]	0	0	2	2
B7PKS9	Galactokinase, putative OS=Ixodes scapularis GN=IscW_ISCW005368 PE=3 SV=1 - [B7PKS9_IXOSC]	2	2	2	3
B7PKV6	Ubiquilin 1,2, putative OS=Ixodes scapularis GN=IscW_ISCW006829 PE=4 SV=1 - [B7PKV6_IXOSC]	3	3	5	0
B7PKV7	O-sialoglycoprotein endopeptidase, putative OS=Ixodes scapularis GN=IscW_ISCW006830 PE=4 SV=1 - [B7PKV7_IXOSC]	0	0	2	2
B7PKV8	RNA-binding protein, putative OS=Ixodes scapularis GN=IscW_ISCW006831 PE=4 SV=1 - [B7PKV8_IXOSC]	2	2	3	0
B7PKW5	Hfb2 protein, putative OS=Ixodes scapularis GN=IscW_ISCW005690 PE=4 SV=1 - [B7PKW5_IXOSC]	0	3	8	8
B7PKX9	RAS-related protein, putative OS=Ixodes scapularis GN=IscW_ISCW018962 PE=3 SV=1 - [B7PKX9_IXOSC]	9	6	6	7
B7PKZ6	Serpin 2, putative OS=Ixodes scapularis GN=IscW_ISCW018607 PE=3 SV=1 - [B7PKZ6_IXOSC]	4	5	4	6
B7PKZ7	Adipocyte plasma membrane-associated protein, putative OS=Ixodes scapularis GN=IscW_ISCW018608 PE=4 SV=1 - [B7PKZ7_IXOSC]	4	4	3	4
B7PKZ8	Hemomucin, putative (Fragment) OS=Ixodes scapularis GN=IscW_ISCW018609 PE=4 SV=1 - [B7PKZ8_IXOSC]	0	0	2	2
B7PL04	Pyruvate decarboxylase (E-1) alpha subunit, putative (Fragment) OS=Ixodes scapularis GN=IscW_ISCW018615 PE=4 SV=1 - [B7PL04_IXOSC]	0	0	6	6
B7PL25	Double-stranded RNA-specific editase B2, putative OS=Ixodes scapularis GN=IscW_ISCW018470 PE=4 SV=1 - [B7PL25_IXOSC]	7	7	8	0
B7PL87	Putative uncharacterized protein OS=Ixodes scapularis GN=IscW_ISCW006391 PE=4 SV=1 - [B7PL87_IXOSC]	0	0	4	0
B7PLJ5	Ubiquitin-conjugating enzyme, putative OS=Ixodes scapularis GN=IscW_ISCW005250 PE=4 SV=1 - [B7PLJ5_IXOSC]	2	2	0	0
B7PLJ7	Apoptosis inducing factor, putative OS=Ixodes scapularis GN=IscW_ISCW005255 PE=4 SV=1 - [B7PLJ7_IXOSC]	3	2	5	3
B7PLK3	Cytochrome P450, putative OS=Ixodes scapularis GN=IscW_ISCW024413 PE=3 SV=1 - [B7PLK3_IXOSC]	0	0	3	2
B7PLL4	Fructose-1,6-bisphosphatase, putative (Fragment) OS=Ixodes scapularis GN=IscW_ISCW005292 PE=3 SV=1 - [B7PLL4_IXOSC]	3	4	5	7
B7PLL8	Estradiol 17-beta-dehydrogenase, putative OS=Ixodes scapularis GN=IscW_ISCW005296 PE=3 SV=1 - [B7PLL8_IXOSC]	4	2	0	0
B7PLP7	Ribosome biogenesis protein-Nop58p/Nop5p, putative OS=Ixodes scapularis GN=IscW_ISCW006002 PE=4 SV=1 - [B7PLP7_IXOSC]	3	3	6	6
B7PLX0	Actin-binding protein Sla2, putative OS=Ixodes scapularis GN=IscW_ISCW018633 PE=4 SV=1 - [B7PLX0_IXOSC]	0	0	2	3
B7PM02	Proteasome subunit beta type OS=Ixodes scapularis GN=IscW_ISCW006222 PE=3 SV=1 - [B7PM02_IXOSC]	0	0	3	3
B7PM08	eIF2-interacting protein ABC50, putative (Fragment) OS=Ixodes scapularis GN=IscW_ISCW006228 PE=4 SV=1 - [B7PM08_IXOSC]	2	3	5	0
B7PM12	Dynamin, putative OS=Ixodes scapularis GN=IscW_ISCW005274 PE=3 SV=1 - [B7PM12_IXOSC]	3	0	4	0
B7PM30	Gamma-glutamylcysteine synthetase, putative OS=Ixodes scapularis GN=IscW_ISCW005918 PE=4 SV=1 - [B7PM30_IXOSC]	0	0	4	0
B7PMB5	Phosphatidylinositol-binding clathrin assembly protein, putative OS=Ixodes scapularis GN=IscW_ISCW006457 PE=4 SV=1 - [B7PMB5_IXOSC]	4	3	3	2
B7PME9	Cytochrome P450, putative (Fragment) OS=Ixodes scapularis GN=IscW_ISCW019198 PE=3 SV=1 - [B7PME9_IXOSC]	0	0	0	3
B7PMI7	Fumarylacetoacetate hydrolase, putative OS=Ixodes scapularis GN=IscW_ISCW005968 PE=4 SV=1 - [B7PMI7_IXOSC]	0	0	0	2
B7PMJ5	Programmed cell death, putative OS=Ixodes scapularis GN=IscW_ISCW006407 PE=4 SV=1 - [B7PMJ5_IXOSC]	0	2	0	0
B7PMS4	Stearoyl-CoA desaturase, putative OS=Ixodes scapularis GN=IscW_ISCW005342 PE=3 SV=1 - [B7PMS4_IXOSC]	0	0	3	5
B7PMS8	Protein GTLF3B, putative OS=Ixodes scapularis GN=IscW_ISCW019202 PE=4 SV=1 - [B7PMS8_IXOSC]	0	0	0	2
B7PMU5	Cullin, putative (Fragment) OS=Ixodes scapularis GN=IscW_ISCW006143 PE=3 SV=1 - [B7PMU5_IXOSC]	0	3	2	0
B7PMX4	AP-3 complex subunit beta-1, putative OS=Ixodes scapularis GN=IscW_ISCW005629 PE=4 SV=1 - [B7PMX4_IXOSC]	2	0	0	0
B7PMY6	Actin depolymerizing factor, putative OS=Ixodes scapularis GN=IscW_ISCW006326 PE=4 SV=1 - [B7PMY6_IXOSC]	9	9	8	9
B7PN01	Glucosamine-6-phosphate isomerase, putative OS=Ixodes scapularis GN=IscW_ISCW018498 PE=4 SV=1 - [B7PN01_IXOSC]	3	3	3	4
B7PN02	Heat shock protein 70 (HSP70)-interacting protein, putative (Fragment) OS=Ixodes scapularis GN=IscW_ISCW018499 PE=4 SV=1 - [B7PN02_IXOSC]	2	3	4	0
B7PN09	Ribose-phosphate pyrophosphokinase 1, putative OS=Ixodes scapularis GN=IscW_ISCW018507 PE=3 SV=1 - [B7PN09_IXOSC]	2	2	3	4
B7PN20	Septin, putative (Fragment) OS=Ixodes scapularis GN=IscW_ISCW018518 PE=3 SV=1 - [B7PN20_IXOSC]	5	5	8	8
B7PN29	Steroid membrane receptor Hpr6.6/25-Dx, putative OS=Ixodes scapularis GN=IscW_ISCW018528 PE=4 SV=1 - [B7PN29_IXOSC]	0	0	3	2
B7PN34	KH domain RNA binding protein, putative (Fragment) OS=Ixodes scapularis GN=IscW_ISCW005319 PE=4 SV=1 - [B7PN34_IXOSC]	4	4	6	0
B7PNE2	Cysteinyl-tRNA synthetase, putative OS=Ixodes scapularis GN=IscW_ISCW018842 PE=3 SV=1 - [B7PNE2_IXOSC]	4	5	6	0
B7PNI3	Pseudouridine synthase OS=Ixodes scapularis GN=IscW_ISCW006672 PE=3 SV=1 - [B7PNI3_IXOSC]	0	0	3	4
B7PNL5	Syntenin, putative OS=Ixodes scapularis GN=IscW_ISCW005775 PE=4 SV=1 - [B7PNL5_IXOSC]	0	0	3	3
B7PNN1	Proteasome subunit alpha type OS=Ixodes scapularis GN=IscW_ISCW005463 PE=3 SV=1 - [B7PNN1_IXOSC]	4	5	8	7
B7PNN7	Attractin and platelet-activating factor acetylhydrolase, putative OS=Ixodes scapularis GN=IscW_ISCW006386 PE=4 SV=1 - [B7PNN7_IXOSC]	2	2	2	5
B7PNS0	Dendritic cell protein, putative OS=Ixodes scapularis GN=IscW_ISCW005874 PE=4 SV=1 - [B7PNS0_IXOSC]	2	0	9	8
B7PNU5	Glutamine synthetase, putative OS=Ixodes scapularis GN=IscW_ISCW018771 PE=3 SV=1 - [B7PNU5_IXOSC]	0	0	2	2
B7PNU9	DnaJ domain and thioredoxin-containing protein, putative OS=Ixodes scapularis GN=IscW_ISCW018779 PE=4 SV=1 - [B7PNU9_IXOSC]	5	4	6	0
B7PNV7	Protein kinase C and casein kinase substrate in neurons protein, putative OS=Ixodes scapularis GN=IscW_ISCW018948 PE=4 SV=1 - [B7PNV7_IXOSC]	3	3	2	0
B7PNX4	NADH:ubiquinone oxidoreductase, NDUFV1/51kDa subunit, putative OS=Ixodes scapularis GN=IscW_ISCW005985 PE=4 SV=1 - [B7PNX4_IXOSC]	3	0	0	2
B7PNX6	Proteasome subunit beta type OS=Ixodes scapularis GN=IscW_ISCW005987 PE=3 SV=1 - [B7PNX6_IXOSC]	3	3	3	5
B7PNZ2	Putative uncharacterized protein OS=Ixodes scapularis GN=IscW_ISCW018871 PE=4 SV=1 - [B7PNZ2_IXOSC]	2	4	4	0
B7PNZ4	Short-chain alcohol dehydrogenase, putative OS=Ixodes scapularis GN=IscW_ISCW018873 PE=3 SV=1 - [B7PNZ4_IXOSC]	2	4	5	4
B7PP17	Anamorsin homolog OS=Ixodes scapularis GN=ISCW019144 PE=3 SV=1 - [DRE2_IXOSC]	2	0	2	3
B7PP20	Ubiquitin-conjugating enzyme, putative OS=Ixodes scapularis GN=IscW_ISCW019147 PE=4 SV=1 - [B7PP20_IXOSC]	0	3	3	2
B7PP48	Putative uncharacterized protein OS=Ixodes scapularis GN=IscW_ISCW006792 PE=4 SV=1 - [B7PP48_IXOSC]	0	3	3	3
B7PP50	Ubiquitin-conjugating enzyme, putative OS=Ixodes scapularis GN=IscW_ISCW005644 PE=3 SV=1 - [B7PP50_IXOSC]	0	0	2	0
B7PP73	Mitogen-activated protein kinase kinase MKK4, putative (Fragment) OS=Ixodes scapularis GN=IscW_ISCW005428 PE=4 SV=1 - [B7PP73_IXOSC]	0	0	2	4
B7PP92	Vacuolar H+-ATPase V1 sector, subunit D, putative OS=Ixodes scapularis GN=IscW_ISCW019075 PE=4 SV=1 - [B7PP92_IXOSC]	4	0	3	3
B7PPD5	26S proteasome regulatory subunit S3, putative (Fragment) OS=Ixodes scapularis GN=IscW_ISCW024379 PE=4 SV=1 - [B7PPD5_IXOSC]	2	0	3	4
B7PPI2	Ran-binding protein, putative OS=Ixodes scapularis GN=IscW_ISCW018424 PE=4 SV=1 - [B7PPI2_IXOSC]	3	2	3	2
B7PPI3	Secreted protein, putative OS=Ixodes scapularis GN=IscW_ISCW018425 PE=4 SV=1 - [B7PPI3_IXOSC]	4	6	4	6
B7PPJ5	Grpe protein, putative OS=Ixodes scapularis GN=IscW_ISCW005818 PE=3 SV=1 - [B7PPJ5_IXOSC]	2	2	4	3
B7PPL3	Microtubule-binding protein, putative OS=Ixodes scapularis GN=IscW_ISCW006702 PE=4 SV=1 - [B7PPL3_IXOSC]	10	7	8	9
B7PPL7	Proteasome subunit beta type OS=Ixodes scapularis GN=IscW_ISCW019233 PE=3 SV=1 - [B7PPL7_IXOSC]	0	0	0	3
B7PPL9	Cytochrome C oxidase, subunit VIa/COX13, putative OS=Ixodes scapularis GN=IscW_ISCW019235 PE=3 SV=1 - [B7PPL9_IXOSC]	0	0	0	2
B7PPP3	Arginine-rich protein, putative OS=Ixodes scapularis GN=IscW_ISCW006484 PE=4 SV=1 - [B7PPP3_IXOSC]	3	3	5	5
B7PPP4	HSP70, putative (Fragment) OS=Ixodes scapularis GN=IscW_ISCW006485 PE=3 SV=1 - [B7PPP4_IXOSC]	2	0	3	4
B7PPP8	Dynamin, putative (Fragment) OS=Ixodes scapularis GN=IscW_ISCW018476 PE=3 SV=1 - [B7PPP8_IXOSC]	4	3	8	0
B7PPR4	RSZp22 protein, putative OS=Ixodes scapularis GN=IscW_ISCW006562 PE=4 SV=1 - [B7PPR4_IXOSC]	3	3	3	3
B7PPR5	Putative uncharacterized protein (Fragment) OS=Ixodes scapularis GN=IscW_ISCW006563 PE=4 SV=1 - [B7PPR5_IXOSC]	0	0	2	3
B7PPR8	FK506 binding protein (FKBP), putative OS=Ixodes scapularis GN=IscW_ISCW006566 PE=4 SV=1 - [B7PPR8_IXOSC]	5	4	7	5
B7PPS4	HSP70 binding protein, putative (Fragment) OS=Ixodes scapularis GN=IscW_ISCW006573 PE=4 SV=1 - [B7PPS4_IXOSC]	0	0	3	3
B7PPV3	Box H/ACA snoRNP, putative (Fragment) OS=Ixodes scapularis GN=IscW_ISCW019216 PE=4 SV=1 - [B7PPV3_IXOSC]	0	2	2	2
B7PPX3	Putative uncharacterized protein OS=Ixodes scapularis GN=IscW_ISCW005479 PE=4 SV=1 - [B7PPX3_IXOSC]	2	2	2	2
B7PPZ5	Pyrroline-5-carboxylate synthetase, putative OS=Ixodes scapularis GN=IscW_ISCW005278 PE=4 SV=1 - [B7PPZ5_IXOSC]	4	2	4	0
B7PQ07	H(Beta)58 protein, putative OS=Ixodes scapularis GN=IscW_ISCW018536 PE=4 SV=1 - [B7PQ07_IXOSC]	0	0	2	3
B7PQ21	DEAD box ATP-dependent RNA helicase, putative (Fragment) OS=Ixodes scapularis GN=IscW_ISCW019100 PE=3 SV=1 - [B7PQ21_IXOSC]	7	7	16	0
B7PQ98	Phosphoprotein/coiled-coil protein, putative OS=Ixodes scapularis GN=IscW_ISCW006172 PE=4 SV=1 - [B7PQ98_IXOSC]	2	0	5	2
B7PQA7	Secreted protein, putative OS=Ixodes scapularis GN=IscW_ISCW006190 PE=4 SV=1 - [B7PQA7_IXOSC]	4	3	2	5
B7PQC5	60S acidic ribosomal protein P1, putative (Fragment) OS=Ixodes scapularis GN=IscW_ISCW006538 PE=4 SV=1 - [B7PQC5_IXOSC]	2	2	0	0
B7PQE0	Coatomer, alpha chain, putative (Fragment) OS=Ixodes scapularis GN=IscW_ISCW006283 PE=4 SV=1 - [B7PQE0_IXOSC]	0	2	0	0
B7PQH8	Tripeptidyl-peptidase II, putative OS=Ixodes scapularis GN=IscW_ISCW006099 PE=4 SV=1 - [B7PQH8_IXOSC]	2	0	0	0
B7PQI4	Putative uncharacterized protein OS=Ixodes scapularis GN=IscW_ISCW005373 PE=4 SV=1 - [B7PQI4_IXOSC]	0	0	2	2
B7PQI7	GATA binding factor-1B, putative OS=Ixodes scapularis GN=IscW_ISCW005453 PE=4 SV=1 - [B7PQI7_IXOSC]	0	0	2	0
B7PQJ9	ATP-dependent RNA helicase, putative OS=Ixodes scapularis GN=IscW_ISCW005709 PE=4 SV=1 - [B7PQJ9_IXOSC]	2	2	5	3
B7PQK0	Peptidyl-prolyl cis-trans isomerase OS=Ixodes scapularis GN=IscW_ISCW005710 PE=3 SV=1 - [B7PQK0_IXOSC]	0	0	3	3
B7PQL7	Pentatricopeptide repeat-containing protein, putative (Fragment) OS=Ixodes scapularis GN=IscW_ISCW019021 PE=4 SV=1 - [B7PQL7_IXOSC]	0	2	0	0
B7PQM3	RNA-binding protein Nova-1, putative (Fragment) OS=Ixodes scapularis GN=IscW_ISCW019027 PE=4 SV=1 - [B7PQM3_IXOSC]	2	0	0	0
B7PQP3	T-cell immunomodulatory protein, putative (Fragment) OS=Ixodes scapularis GN=IscW_ISCW006297 PE=4 SV=1 - [B7PQP3_IXOSC]	0	0	2	0
B7PQP6	Acetyl-CoA acetyltransferase, putative (Fragment) OS=Ixodes scapularis GN=IscW_ISCW005457 PE=3 SV=1 - [B7PQP6_IXOSC]	5	5	7	7
B7PQP7	Hydroxyacyl-CoA dehydrogenase, putative (Fragment) OS=Ixodes scapularis GN=IscW_ISCW005458 PE=4 SV=1 - [B7PQP7_IXOSC]	9	11	12	5
B7PQQ8	Selenium-binding protein, putative (Fragment) OS=Ixodes scapularis GN=IscW_ISCW019226 PE=4 SV=1 - [B7PQQ8_IXOSC]	2	2	2	3
B7PQQ9	Selenium-binding protein, putative (Fragment) OS=Ixodes scapularis GN=IscW_ISCW019227 PE=4 SV=1 - [B7PQQ9_IXOSC]	4	3	7	9
B7PQS1	Phenylalanyl-tRNA synthetase beta subunit, putative OS=Ixodes scapularis GN=IscW_ISCW018574 PE=4 SV=1 - [B7PQS1_IXOSC]	8	8	11	10
B7PQT4	Racgtpase-activating protein, putative OS=Ixodes scapularis GN=IscW_ISCW018764 PE=4 SV=1 - [B7PQT4_IXOSC]	2	0	0	0
B7PQV0	Alpha-aspartyl dipeptidase, putative OS=Ixodes scapularis GN=IscW_ISCW005900 PE=4 SV=1 - [B7PQV0_IXOSC]	0	0	0	2
B7PR15	Myosin IA, putative OS=Ixodes scapularis GN=IscW_ISCW018858 PE=4 SV=1 - [B7PR15_IXOSC]	0	0	3	0
B7PR40	Putative uncharacterized protein OS=Ixodes scapularis GN=IscW_ISCW019177 PE=4 SV=1 - [B7PR40_IXOSC]	4	2	3	3
B7PR45	Glycine dehydrogenase, putative (Fragment) OS=Ixodes scapularis GN=IscW_ISCW006033 PE=4 SV=1 - [B7PR45_IXOSC]	0	0	2	0
B7PR58	GTP binding protein Rab-1A OS=Ixodes scapularis GN=IscW_ISCW006071 PE=4 SV=1 - [B7PR58_IXOSC]	3	0	0	3
B7PR76	Branched chain alpha-keto acid dehydrogenase, putative (Fragment) OS=Ixodes scapularis GN=IscW_ISCW019115 PE=4 SV=1 - [B7PR76_IXOSC]	2	0	0	0
B7PR78	Pyridoxine kinase, putative (Fragment) OS=Ixodes scapularis GN=IscW_ISCW019117 PE=4 SV=1 - [B7PR78_IXOSC]	3	3	4	4
B7PR82	Thioredoxin reductase, putative OS=Ixodes scapularis GN=IscW_ISCW019121 PE=4 SV=1 - [B7PR82_IXOSC]	0	0	3	0
B7PR83	Ubiquitin conjugating enzyme E1, putative OS=Ixodes scapularis GN=IscW_ISCW019122 PE=4 SV=1 - [B7PR83_IXOSC]	0	2	3	0
B7PR84	Ubiquitin-activating enzyme E1, putative (Fragment) OS=Ixodes scapularis GN=IscW_ISCW019123 PE=3 SV=1 - [B7PR84_IXOSC]	11	12	12	0
B7PR86	Pyruvate dehydrogenase, putative OS=Ixodes scapularis GN=IscW_ISCW019126 PE=4 SV=1 - [B7PR86_IXOSC]	4	2	3	7
B7PR90	Ribosomal protein L13A, putative OS=Ixodes scapularis GN=IscW_ISCW019130 PE=4 SV=1 - [B7PR90_IXOSC]	0	0	3	4
B7PRC7	Putative uncharacterized protein OS=Ixodes scapularis GN=IscW_ISCW019562 PE=4 SV=1 - [B7PRC7_IXOSC]	0	0	2	0
B7PRD1	DNAJ domain containing protein OS=Ixodes scapularis GN=IscW_ISCW007192 PE=4 SV=1 - [B7PRD1_IXOSC]	3	0	0	0
B7PRD3	Phytanoyl-CoA alpha-hydroxylase, putative OS=Ixodes scapularis GN=IscW_ISCW007194 PE=4 SV=1 - [B7PRIR19_Infectada_IXOSC]	0	2	0	3
B7PRF6	1,2-dihydroxy-3-keto-5-methylthiopentene dioxygenase OS=Ixodes scapularis GN=IscW_ISCW007295 PE=3 SV=1 - [MTND_IXOSC]	0	0	3	4
B7PRG2	60S acidic ribosomal protein P0, putative OS=Ixodes scapularis GN=IscW_ISCW007303 PE=3 SV=1 - [B7PRG2_IXOSC]	8	7	7	7
B7PRG5	Tetratricopeptide repeat protein, putative OS=Ixodes scapularis GN=IscW_ISCW007306 PE=4 SV=1 - [B7PRG5_IXOSC]	2	2	4	4
B7PRH2	Malate dehydrogenase OS=Ixodes scapularis GN=IscW_ISCW007624 PE=3 SV=1 - [B7PRH2_IXOSC]	5	5	3	3
B7PRH5	T-complex protein 1 subunit delta OS=Ixodes scapularis GN=IscW_ISCW007627 PE=3 SV=1 - [B7PRH5_IXOSC]	8	11	9	8
B7PRH6	Glyoxylase, putative OS=Ixodes scapularis GN=IscW_ISCW019663 PE=4 SV=1 - [B7PRH6_IXOSC]	7	5	5	6
B7PRM4	VAMP-7, putative OS=Ixodes scapularis GN=IscW_ISCW007939 PE=4 SV=1 - [B7PRM4_IXOSC]	0	0	0	3
B7PRM5	DEAD-box protein, putative OS=Ixodes scapularis GN=IscW_ISCW007940 PE=4 SV=1 - [B7PRM5_IXOSC]	2	3	9	0
B7PRN8	Brain acid soluble protein, putative OS=Ixodes scapularis GN=IscW_ISCW007069 PE=4 SV=1 - [B7PRN8_IXOSC]	2	2	0	0
B7PRN9	Secretory protein, putative (Fragment) OS=Ixodes scapularis GN=IscW_ISCW007070 PE=4 SV=1 - [B7PRN9_IXOSC]	2	3	3	0
B7PRX1	Leucine aminopeptidase, putative (Fragment) OS=Ixodes scapularis GN=IscW_ISCW019719 PE=3 SV=1 - [B7PRX1_IXOSC]	2	0	2	2
B7PRX9	Small nuclear ribonucleoprotein-associated protein OS=Ixodes scapularis GN=IscW_ISCW007743 PE=3 SV=1 - [B7PRX9_IXOSC]	0	0	0	3
B7PRY2	Ubiquitin-activating enzyme E1b, putative (Fragment) OS=Ixodes scapularis GN=IscW_ISCW007746 PE=4 SV=1 - [B7PRY2_IXOSC]	3	0	4	0
B7PRY6	Golgi apparatus protein, putative (Fragment) OS=Ixodes scapularis GN=IscW_ISCW007750 PE=4 SV=1 - [B7PRY6_IXOSC]	9	8	3	0
B7PS00	Lissencephaly-1 homolog OS=Ixodes scapularis GN=IscW_ISCW007420 PE=3 SV=2 - [LIS1_IXOSC]	3	3	3	3
B7PS60	NADH-ubiquinone dehydrogenase, putative (Fragment) OS=Ixodes scapularis GN=IscW_ISCW024507 PE=4 SV=1 - [B7PS60_IXOSC]	0	0	2	2
B7PS62	26S proteasome regulatory complex, subunit RPN10/PSMD4, putative (Fragment) OS=Ixodes scapularis GN=IscW_ISCW024431 PE=4 SV=1 - [B7PS62_IXOSC]	4	0	4	4
B7PS74	Nuclear pore glycoprotein P62, putative OS=Ixodes scapularis GN=IscW_ISCW008163 PE=4 SV=1 - [B7PS74_IXOSC]	0	0	2	3
B7PS79	LisH motif-containing protein OS=Ixodes scapularis GN=IscW_ISCW008168 PE=4 SV=1 - [B7PS79_IXOSC]	0	0	0	2
B7PS87	AHPC/TSA protein, putative OS=Ixodes scapularis GN=IscW_ISCW008177 PE=4 SV=1 - [B7PS87_IXOSC]	0	0	2	4
B7PSE0	Ribosomal protein L4, putative OS=Ixodes scapularis GN=IscW_ISCW007478 PE=4 SV=1 - [B7PSE0_IXOSC]	9	8	10	11
B7PSE1	Aspartate/glutamate carrier protein, putative OS=Ixodes scapularis GN=IscW_ISCW007479 PE=3 SV=1 - [B7PSE1_IXOSC]	0	0	3	0
B7PSI0	Putative uncharacterized protein (Fragment) OS=Ixodes scapularis GN=IscW_ISCW019492 PE=4 SV=1 - [B7PSI0_IXOSC]	0	0	0	3
B7PSJ2	Proteasome subunit alpha type OS=Ixodes scapularis GN=IscW_ISCW007139 PE=3 SV=1 - [B7PSJ2_IXOSC]	3	3	3	3
B7PSL2	Putative uncharacterized protein OS=Ixodes scapularis GN=IscW_ISCW019852 PE=4 SV=1 - [B7PSL2_IXOSC]	3	4	4	4
B7PSP8	Putative uncharacterized protein OS=Ixodes scapularis GN=IscW_ISCW008061 PE=4 SV=1 - [B7PSP8_IXOSC]	0	0	0	2
B7PSQ4	Coiled-coil domain-containing protein, putative OS=Ixodes scapularis GN=IscW_ISCW008067 PE=4 SV=1 - [B7PSQ4_IXOSC]	0	2	3	3
B7PSW5	Programmed cell death 6-interacting protein, putative OS=Ixodes scapularis GN=IscW_ISCW019764 PE=4 SV=1 - [B7PSW5_IXOSC]	6	6	8	0
B7PSW8	Three prime repair exonuclease, putative (Fragment) OS=Ixodes scapularis GN=IscW_ISCW008245 PE=4 SV=1 - [B7PSW8_IXOSC]	0	0	2	2
B7PT04	Phosphoacetylglucosamine mutase, putative (Fragment) OS=Ixodes scapularis GN=IscW_ISCW006953 PE=3 SV=1 - [B7PT04_IXOSC]	3	3	3	5
B7PT49	Neural cell adhesion molecule, putative OS=Ixodes scapularis GN=IscW_ISCW008206 PE=4 SV=1 - [B7PT49_IXOSC]	0	0	3	0
B7PT80	Spindle pole body protein, putative OS=Ixodes scapularis GN=IscW_ISCW019513 PE=4 SV=1 - [B7PT80_IXOSC]	2	2	4	3
B7PT92	6-phosphofructo-2-kinase/fructose 2,6-bisphosphatase, putative (Fragment) OS=Ixodes scapularis GN=IscW_ISCW008488 PE=4 SV=1 - [B7PT92_IXOSC]	4	4	5	12
B7PT93	Lysine-ketoglutarate reductase, putative OS=Ixodes scapularis GN=IscW_ISCW008489 PE=4 SV=1 - [B7PT93_IXOSC]	8	7	7	2
B7PTB1	Initiation factor 2 subunit, putative OS=Ixodes scapularis GN=IscW_ISCW019322 PE=3 SV=1 - [B7PTB1_IXOSC]	0	0	0	4
B7PTB3	GTP-binding protein, putative (Fragment) OS=Ixodes scapularis GN=IscW_ISCW019324 PE=4 SV=1 - [B7PTSabine_04_IXOSC]	2	0	2	0
B7PTD3	Inositol monophosphatase, putative OS=Ixodes scapularis GN=IscW_ISCW019794 PE=4 SV=1 - [B7PTIR19_Infectada_IXOSC]	0	0	0	3
B7PTE0	Copine, putative OS=Ixodes scapularis GN=IscW_ISCW019801 PE=4 SV=1 - [B7PTE0_IXOSC]	2	3	6	7
B7PTG5	Putative uncharacterized protein OS=Ixodes scapularis GN=IscW_ISCW007970 PE=4 SV=1 - [B7PTG5_IXOSC]	6	6	5	9
B7PTG7	Putative uncharacterized protein OS=Ixodes scapularis GN=IscW_ISCW007973 PE=4 SV=1 - [B7PTG7_IXOSC]	0	0	2	4
B7PTH8	Aspartyl-tRNA synthetase, putative OS=Ixodes scapularis GN=IscW_ISCW008099 PE=3 SV=1 - [B7PTH8_IXOSC]	5	3	7	8
B7PTI1	Small nuclear ribonucleoprotein G, putative (Fragment) OS=Ixodes scapularis GN=IscW_ISCW008104 PE=4 SV=1 - [B7PTI1_IXOSC]	0	0	0	2
B7PTK2	Eukaryotic translation initiation factor 4E binding protein, putative OS=Ixodes scapularis GN=IscW_ISCW008362 PE=4 SV=1 - [B7PTK2_IXOSC]	0	0	2	0
B7PTN0	Translocation protein SEC62, putative OS=Ixodes scapularis GN=IscW_ISCW008339 PE=4 SV=1 - [B7PTN0_IXOSC]	0	0	2	3
B7PTP1	Protein phosphatases pp1 regulatory subunit, putative OS=Ixodes scapularis GN=IscW_ISCW007839 PE=4 SV=1 - [B7PTP1_IXOSC]	0	0	3	3
B7PTP7	Plexin A, putative OS=Ixodes scapularis GN=IscW_ISCW007151 PE=4 SV=1 - [B7PTP7_IXOSC]	0	0	4	0
B7PTQ2	Proline synthetase associated protein, putative OS=Ixodes scapularis GN=IscW_ISCW007157 PE=3 SV=1 - [B7PTQ2_IXOSC]	4	4	2	4
B7PTQ4	ADP ribosylation factor 79F, putative OS=Ixodes scapularis GN=IscW_ISCW007159 PE=3 SV=1 - [B7PTQ4_IXOSC]	4	4	4	5
B7PTQ6	Meprin A metalloprotease, putative OS=Ixodes scapularis GN=IscW_ISCW007161 PE=3 SV=1 - [B7PTQ6_IXOSC]	0	0	3	0
B7PTS0	GMP reductase (Fragment) OS=Ixodes scapularis GN=IscW_ISCW019974 PE=3 SV=1 - [B7PTS0_IXOSC]	2	2	3	3
B7PTW0	Glutathione peroxidase OS=Ixodes scapularis GN=IscW_ISCW019431 PE=3 SV=1 - [B7PTW0_IXOSC]	0	0	2	2
B7PTW5	Putative uncharacterized protein OS=Ixodes scapularis GN=IscW_ISCW019436 PE=4 SV=1 - [B7PTW5_IXOSC]	0	0	0	2
B7PTW9	DNA replication licensing factor, MCM4 component, putative (Fragment) OS=Ixodes scapularis GN=IscW_ISCW019440 PE=3 SV=1 - [B7PTW9_IXOSC]	5	4	3	0
B7PU47	Proteasome subunit beta type OS=Ixodes scapularis GN=IscW_ISCW007217 PE=3 SV=1 - [B7PU47_IXOSC]	2	4	3	4
B7PU60	Cell adhesion molecule, putative OS=Ixodes scapularis GN=IscW_ISCW007947 PE=4 SV=1 - [B7PU60_IXOSC]	0	0	3	0
B7PU73	SWI-SNF chromatin remodeling complex, SNF5 subunit, putative OS=Ixodes scapularis GN=IscW_ISCW008377 PE=4 SV=1 - [B7PU73_IXOSC]	0	2	0	0
B7PU84	Putative uncharacterized protein (Fragment) OS=Ixodes scapularis GN=IscW_ISCW019749 PE=4 SV=1 - [B7PU84_IXOSC]	7	8	9	0
B7PU96	Protein phosphatase, putative OS=Ixodes scapularis GN=IscW_ISCW008442 PE=4 SV=1 - [B7PU96_IXOSC]	0	0	4	2
B7PUC4	Superoxide dismutase [Cu-Zn] OS=Ixodes scapularis GN=IscW_ISCW008219 PE=3 SV=1 - [B7PUC4_IXOSC]	2	2	2	2
B7PUC5	Translation initiation factor 1A OS=Ixodes scapularis GN=IscW_ISCW008220 PE=3 SV=1 - [B7PUC5_IXOSC]	2	3	2	2
B7PUE2	Non-ATP-dependent L-selective hydantoinase, putative OS=Ixodes scapularis GN=IscW_ISCW019633 PE=4 SV=1 - [B7PUE2_IXOSC]	0	0	3	0
B7PUE8	4-aminobutyrate aminotransferase, putative OS=Ixodes scapularis GN=IscW_ISCW019639 PE=3 SV=1 - [B7PUE8_IXOSC]	5	2	5	5
B7PUF9	Molecular chaperone, putative OS=Ixodes scapularis GN=IscW_ISCW019651 PE=4 SV=1 - [B7PUF9_IXOSC]	0	0	2	0
B7PUH6	SNARE-associated protein snapin, putative (Fragment) OS=Ixodes scapularis GN=IscW_ISCW019832 PE=4 SV=1 - [B7PUH6_IXOSC]	0	0	2	2
B7PUK8	Clathrin heavy chain, putative (Fragment) OS=Ixodes scapularis GN=IscW_ISCW019441 PE=4 SV=1 - [B7PUK8_IXOSC]	5	3	0	0
B7PUM1	Ubiquitin protein ligase, putative OS=Ixodes scapularis GN=IscW_ISCW007981 PE=3 SV=1 - [B7PUM1_IXOSC]	0	0	0	2
B7PUQ8	20S proteasome, regulatory subunit beta, putative OS=Ixodes scapularis GN=IscW_ISCW006948 PE=4 SV=1 - [B7PUQ8_IXOSC]	2	2	2	3
B7PUR9	Failed axon connections, putative OS=Ixodes scapularis GN=IscW_ISCW008291 PE=4 SV=1 - [B7PUR9_IXOSC]	15	15	10	11
B7PUU3	Putative uncharacterized protein OS=Ixodes scapularis GN=IscW_ISCW007723 PE=3 SV=1 - [B7PUU3_IXOSC]	3	3	6	0
B7PUW4	Methylmalonyl-CoA mutase, putative OS=Ixodes scapularis GN=IscW_ISCW008130 PE=4 SV=1 - [B7PUW4_IXOSC]	3	0	3	2
B7PUX4	Protein PPRC1, putative OS=Ixodes scapularis GN=IscW_ISCW019787 PE=4 SV=1 - [B7PUX4_IXOSC]	0	0	2	0
B7PUX5	Ribosomal protein S7, putative OS=Ixodes scapularis GN=IscW_ISCW019788 PE=4 SV=1 - [B7PUX5_IXOSC]	0	0	0	2
B7PV15	Glyoxylate/hydroxypyruvate reductase, putative OS=Ixodes scapularis GN=IscW_ISCW019963 PE=3 SV=1 - [B7PV15_IXOSC]	6	7	7	6
B7PV61	Erlin-2, putative (Fragment) OS=Ixodes scapularis GN=IscW_ISCW007338 PE=4 SV=1 - [B7PV61_IXOSC]	0	0	2	3
B7PV68	Aminoimidazole-4-carboxamide ribonucleotidetransformylase/IMP cyclohydrolase, putative (Fragment) OS=Ixodes scapularis GN=IscW_ISCW007783 PE=4 SV=1 - [B7PV68_IXOSC]	6	6	9	9
B7PV86	Vesicle coat protein clathrin, light chain, putative OS=Ixodes scapularis GN=IscW_ISCW019595 PE=4 SV=1 - [B7PV86_IXOSC]	0	0	0	2
B7PVD7	Vacuolar sorting protein, putative OS=Ixodes scapularis GN=IscW_ISCW007889 PE=3 SV=1 - [B7PVD7_IXOSC]	4	2	4	5
B7PVE3	Exocyst complex component seIR19_Control, putative (Fragment) OS=Ixodes scapularis GN=IscW_ISCW007679 PE=4 SV=1 - [B7PVE3_IXOSC]	0	0	2	0
B7PVG5	GTP-binding protein, putative OS=Ixodes scapularis GN=IscW_ISCW007252 PE=4 SV=1 - [B7PVG5_IXOSC]	7	7	11	11
B7PVH2	Mitogen-activated protein kinase, putative OS=Ixodes scapularis GN=IscW_ISCW007259 PE=4 SV=1 - [B7PVH2_IXOSC]	2	4	8	7
B7PVH4	Tyrosine kinase, putative (Fragment) OS=Ixodes scapularis GN=IscW_ISCW007829 PE=4 SV=1 - [B7PVH4_IXOSC]	0	0	0	2
B7PVI7	RNA-binding protein musashi, putative OS=Ixodes scapularis GN=IscW_ISCW007146 PE=4 SV=1 - [B7PVI7_IXOSC]	11	11	11	11
B7PVJ9	Splicing factor SIR19_Control5, putative (Fragment) OS=Ixodes scapularis GN=IscW_ISCW024479 PE=4 SV=1 - [B7PVJ9_IXOSC]	0	2	0	0
B7PVL7	WD-repeat protein, putative OS=Ixodes scapularis GN=IscW_ISCW008108 PE=4 SV=1 - [B7PVL7_IXOSC]	0	0	0	2
B7PVL8	Guanine nucleotide-binding protein G, putative (Fragment) OS=Ixodes scapularis GN=IscW_ISCW008109 PE=4 SV=1 - [B7PVL8_IXOSC]	5	3	3	4
B7PVP0	Putative uncharacterized protein OS=Ixodes scapularis GN=IscW_ISCW019708 PE=4 SV=1 - [B7PVP0_IXOSC]	0	0	0	4
B7PVQ8	Putative uncharacterized protein OS=Ixodes scapularis GN=IscW_ISCW008446 PE=4 SV=1 - [B7PVQ8_IXOSC]	2	2	3	0
B7PVR6	Villin, putative (Fragment) OS=Ixodes scapularis GN=IscW_ISCW007199 PE=4 SV=1 - [B7PVR6_IXOSC]	13	12	16	4
B7PVV2	Procollagen-lysine, 2-oxoglutarate 5-dioxygenase, putative (Fragment) OS=Ixodes scapularis GN=IscW_ISCW007221 PE=4 SV=1 - [B7PVV2_IXOSC]	3	2	3	0
B7PW18	Putative uncharacterized protein OS=Ixodes scapularis GN=IscW_ISCW019244 PE=4 SV=1 - [B7PW18_IXOSC]	2	0	0	0
B7PWC4	Poly [ADP-ribose] polymerase, putative OS=Ixodes scapularis GN=IscW_ISCW019519 PE=4 SV=1 - [B7PWC4_IXOSC]	6	4	8	0
B7PWL5	Hexosaminidase domain-containing protein, putative OS=Ixodes scapularis GN=IscW_ISCW007522 PE=4 SV=1 - [B7PWL5_IXOSC]	0	0	3	0
B7PWM5	Alternative splicing factor SRp20/9G8, putative OS=Ixodes scapularis GN=IscW_ISCW006983 PE=4 SV=1 - [B7PWM5_IXOSC]	0	0	2	2
B7PWP2	Putative uncharacterized protein OS=Ixodes scapularis GN=IscW_ISCW007339 PE=4 SV=1 - [B7PWP2_IXOSC]	0	0	0	2
B7PWV4	RAB GTPase-activating protein, putative OS=Ixodes scapularis GN=IscW_ISCW019993 PE=4 SV=1 - [B7PWV4_IXOSC]	2	0	2	0
B7PWX1	Phospholipase A-2-activating protein, putative (Fragment) OS=Ixodes scapularis GN=IscW_ISCW008317 PE=4 SV=1 - [B7PWX1_IXOSC]	4	2	3	0
B7PWX5	Putative uncharacterized protein OS=Ixodes scapularis GN=IscW_ISCW008321 PE=4 SV=1 - [B7PWX5_IXOSC]	0	0	2	0
B7PWY1	GDP-mannose pyrophosphorylase/mannose-1-phosphate guanylyltransferase, putative (Fragment) OS=Ixodes scapularis GN=IscW_ISCW019597 PE=4 SV=1 - [B7PWY1_IXOSC]	0	2	4	7
B7PWY6	Ubiquitin carboxyl-terminal hydrolase OS=Ixodes scapularis GN=IscW_ISCW019604 PE=3 SV=1 - [B7PWY6_IXOSC]	5	5	7	8
B7PX27	Coatomer delta subunit, putative OS=Ixodes scapularis GN=IscW_ISCW007988 PE=4 SV=1 - [B7PX27_IXOSC]	4	3	3	3
B7PX39	Ca2+ sensor, putative OS=Ixodes scapularis GN=IscW_ISCW019380 PE=4 SV=1 - [B7PX39_IXOSC]	0	0	2	2
B7PX40	Putative uncharacterized protein (Fragment) OS=Ixodes scapularis GN=IscW_ISCW019381 PE=3 SV=1 - [B7PX40_IXOSC]	0	0	4	0
B7PX63	Zinc finger protein, putative OS=Ixodes scapularis GN=IscW_ISCW007582 PE=4 SV=1 - [B7PX63_IXOSC]	3	8	7	0
B7PX86	26S proteasome regulatory complex, subunit RPN7/PSMD6, putative OS=Ixodes scapularis GN=IscW_ISCW020845 PE=4 SV=1 - [B7PX86_IXOSC]	4	2	3	5
B7PXG2	Glycoprotein gC1qBP, putative OS=Ixodes scapularis GN=IscW_ISCW020550 PE=4 SV=1 - [B7PXG2_IXOSC]	2	2	3	4
B7PXJ0	Eukaryotic peptide chain release factor subunit, putative OS=Ixodes scapularis GN=IscW_ISCW010110 PE=4 SV=1 - [B7PXJ0_IXOSC]	3	5	5	5
B7PXJ6	Glyoxylate/hydroxypyruvate reductase, putative (Fragment) OS=Ixodes scapularis GN=IscW_ISCW010116 PE=3 SV=1 - [B7PXJ6_IXOSC]	2	0	3	4
B7PXJ7	E3 ubiquitin ligase, putative OS=Ixodes scapularis GN=IscW_ISCW010117 PE=4 SV=1 - [B7PXJ7_IXOSC]	0	0	0	2
B7PXJ8	Dynactin, putative (Fragment) OS=Ixodes scapularis GN=IscW_ISCW010118 PE=4 SV=1 - [B7PXJ8_IXOSC]	4	0	0	0
B7PXJ9	COPII vesicle protein, putative OS=Ixodes scapularis GN=IscW_ISCW010119 PE=4 SV=1 - [B7PXJ9_IXOSC]	0	0	3	5
B7PXK2	E3 ubiquitin ligase, putative OS=Ixodes scapularis GN=IscW_ISCW010122 PE=4 SV=1 - [B7PXK2_IXOSC]	0	0	0	2
B7PXM7	Glutathione S-transferase, putative (Fragment) OS=Ixodes scapularis GN=IscW_ISCW024608 PE=3 SV=1 - [B7PXM7_IXOSC]	7	7	7	8
B7PXU4	Vacuolar protein-sorting protein, putative OS=Ixodes scapularis GN=IscW_ISCW009228 PE=4 SV=1 - [B7PXU4_IXOSC]	2	0	0	0
B7PXV8	Putative uncharacterized protein OS=Ixodes scapularis GN=IscW_ISCW020693 PE=4 SV=1 - [B7PXV8_IXOSC]	0	0	0	2
B7PXW3	Farnesylated protein associated with peroxisomes, putative OS=Ixodes scapularis GN=IscW_ISCW020698 PE=4 SV=1 - [B7PXW3_IXOSC]	0	0	2	0
B7PXW8	Signal peptidase complex, subunit SPC25, putative OS=Ixodes scapularis GN=IscW_ISCW020703 PE=4 SV=1 - [B7PXW8_IXOSC]	0	0	3	3
B7PXZ9	Karyopherin (Importin) beta, putative OS=Ixodes scapularis GN=IscW_ISCW020336 PE=4 SV=1 - [B7PXZ9_IXOSC]	5	3	3	0
B7PY82	Hydroxyacylglutathione hydrolase, putative (Fragment) OS=Ixodes scapularis GN=IscW_ISCW009885 PE=3 SV=1 - [B7PY82_IXOSC]	3	2	5	6
B7PYA7	Putative uncharacterized protein OS=Ixodes scapularis GN=IscW_ISCW009041 PE=4 SV=1 - [B7PYA7_IXOSC]	5	5	3	4
B7PYB1	Putative uncharacterized protein OS=Ixodes scapularis GN=IscW_ISCW009045 PE=4 SV=1 - [B7PYB1_IXOSC]	0	0	2	0
B7PYB2	EGF-like domain-containing protein, putative (Fragment) OS=Ixodes scapularis GN=IscW_ISCW020553 PE=4 SV=1 - [B7PYB2_IXOSC]	0	2	2	0
B7PYD1	ATP-dependent RNA helicase, putative (Fragment) OS=Ixodes scapularis GN=IscW_ISCW009472 PE=3 SV=1 - [B7PYD1_IXOSC]	3	0	8	0
B7PYD4	Signal recognition particle 68 kDa protein, putative OS=Ixodes scapularis GN=IscW_ISCW009475 PE=4 SV=1 - [B7PYD4_IXOSC]	2	3	7	5
B7PYH1	Alternative splicing factor SRp55/B52/SRp75, putative OS=Ixodes scapularis GN=IscW_ISCW010322 PE=4 SV=1 - [B7PYH1_IXOSC]	3	0	4	4
B7PYH7	Casein kinase, putative OS=Ixodes scapularis GN=IscW_ISCW009144 PE=4 SV=1 - [B7PYH7_IXOSC]	0	0	3	0
B7PYJ6	Putative uncharacterized protein OS=Ixodes scapularis GN=IscW_ISCW009320 PE=4 SV=1 - [B7PYJ6_IXOSC]	0	0	2	2
B7PYL8	Galectin, putative OS=Ixodes scapularis GN=IscW_ISCW020268 PE=4 SV=1 - [B7PYL8_IXOSC]	0	2	2	4
B7PYP5	Heat shock protein, putative OS=Ixodes scapularis GN=IscW_ISCW009087 PE=4 SV=1 - [B7PYP5_IXOSC]	2	0	5	0
B7PYR8	Putative uncharacterized protein OS=Ixodes scapularis GN=IscW_ISCW020079 PE=4 SV=1 - [B7PYR8_IXOSC]	4	0	7	6
B7PYZ2	Phosphoribosylpyrophosphate synthetase-associated protein, putative (Fragment) OS=Ixodes scapularis GN=IscW_ISCW009506 PE=4 SV=1 - [B7PYZ2_IXOSC]	0	2	5	4
B7PYZ6	Eukaryotic translation initiation factor 3 subunit, putative OS=Ixodes scapularis GN=IscW_ISCW009510 PE=4 SV=1 - [B7PYZ6_IXOSC]	7	5	11	4
B7PZ14	RNA-binding protein, putative OS=Ixodes scapularis GN=IscW_ISCW020554 PE=4 SV=1 - [B7PZ14_IXOSC]	4	2	5	4
B7PZ15	Putative uncharacterized protein (Fragment) OS=Ixodes scapularis GN=IscW_ISCW020555 PE=4 SV=1 - [B7PZ15_IXOSC]	4	0	5	6
B7PZ24	Chaperonin complex component, TCP-1 delta subunit, putative OS=Ixodes scapularis GN=IscW_ISCW008709 PE=4 SV=1 - [B7PZ24_IXOSC]	7	7	7	8
B7PZ64	Putative uncharacterized protein OS=Ixodes scapularis GN=IscW_ISCW009451 PE=3 SV=1 - [B7PZ64_IXOSC]	0	2	3	4
B7PZ70	RAS-related protein, putative OS=Ixodes scapularis GN=IscW_ISCW009741 PE=4 SV=1 - [B7PZ70_IXOSC]	0	0	4	2
B7PZD2	Phosphatidylinositol-4-phosphate 5-kinase type II, putative (Fragment) OS=Ixodes scapularis GN=IscW_ISCW009432 PE=4 SV=1 - [B7PZD2_IXOSC]	0	0	2	3
B7PZE3	Branched chain alpha-keto acid dehydrogenase, putative OS=Ixodes scapularis GN=IscW_ISCW009219 PE=4 SV=1 - [B7PZE3_IXOSC]	2	0	2	5
B7PZG4	Secreted protein, putative (Fragment) OS=Ixodes scapularis GN=IscW_ISCW020185 PE=4 SV=1 - [B7PZG4_IXOSC]	0	0	3	0
B7PZG8	Aldehyde dehydrogenase, putative OS=Ixodes scapularis GN=IscW_ISCW020189 PE=3 SV=1 - [B7PZG8_IXOSC]	11	12	11	11
B7PZI2	Phosphopantothenoylcysteine decarboxylase, putative OS=Ixodes scapularis GN=IscW_ISCW020098 PE=4 SV=1 - [B7PZI2_IXOSC]	0	0	0	2
B7PZM7	Transmembrane protein, putative (Fragment) OS=Ixodes scapularis GN=IscW_ISCW010047 PE=4 SV=1 - [B7PZM7_IXOSC]	3	3	6	0
B7PZN3	Aminopeptidase, putative OS=Ixodes scapularis GN=IscW_ISCW008629 PE=4 SV=1 - [B7PZN3_IXOSC]	2	0	3	0
B7PZP2	Putative uncharacterized protein (Fragment) OS=Ixodes scapularis GN=IscW_ISCW020127 PE=4 SV=1 - [B7PZP2_IXOSC]	2	2	3	3
B7PZS2	Mg2+ and Co2+ transporter, putative OS=Ixodes scapularis GN=IscW_ISCW009788 PE=4 SV=1 - [B7PZS2_IXOSC]	0	0	0	2
B7PZS8	Protein transport protein sec23, putative OS=Ixodes scapularis GN=IscW_ISCW009326 PE=4 SV=1 - [B7PZS8_IXOSC]	2	2	4	0
B7PZV8	Serine protease, putative OS=Ixodes scapularis GN=IscW_ISCW020167 PE=4 SV=1 - [B7PZV8_IXOSC]	0	0	0	2
B7Q017	Putative uncharacterized protein (Fragment) OS=Ixodes scapularis GN=IscW_ISCW010190 PE=4 SV=1 - [B7Q017_IXOSC]	0	0	4	2
B7Q021	COMM domain-containing protein, putative OS=Ixodes scapularis GN=IscW_ISCW010195 PE=4 SV=1 - [B7Q021_IXOSC]	0	0	4	3
B7Q065	Actin, putative (Fragment) OS=Ixodes scapularis GN=IscW_ISCW009848 PE=3 SV=1 - [B7Q065_IXOSC]	0	0	0	2
B7Q0A4	Paxillin, putative OS=Ixodes scapularis GN=IscW_ISCW009899 PE=4 SV=1 - [B7Q0A4_IXOSC]	0	0	5	0
B7Q0A9	26S proteasome regulatory subunit rpn2, putative (Fragment) OS=Ixodes scapularis GN=IscW_ISCW008803 PE=4 SV=1 - [B7Q0A9_IXOSC]	7	2	0	0
B7Q0B3	Heat shock protein 70 (HSP70)-interacting protein, putative OS=Ixodes scapularis GN=IscW_ISCW008890 PE=4 SV=1 - [B7Q0Sabine_04_IXOSC]	5	7	9	10
B7Q0B4	Extended synaptotagmin-2, putative (Fragment) OS=Ixodes scapularis GN=IscW_ISCW008893 PE=4 SV=1 - [B7Q0B4_IXOSC]	3	3	3	0
B7Q0D4	Fumarylacetoacetase, putative OS=Ixodes scapularis GN=IscW_ISCW020196 PE=4 SV=1 - [B7Q0D4_IXOSC]	0	0	2	2
B7Q0D5	Pyruvate kinase OS=Ixodes scapularis GN=IscW_ISCW020197 PE=3 SV=1 - [B7Q0D5_IXOSC]	8	5	10	12
B7Q0D6	Phosphoserine aminotransferase, putative OS=Ixodes scapularis GN=IscW_ISCW020198 PE=3 SV=1 - [B7Q0D6_IXOSC]	3	3	4	5
B7Q0D8	Thymidylate kinase, putative OS=Ixodes scapularis GN=IscW_ISCW020200 PE=3 SV=1 - [B7Q0D8_IXOSC]	7	5	4	6
B7Q0E8	Serpin 7, putative OS=Ixodes scapularis GN=IscW_ISCW009616 PE=3 SV=1 - [B7Q0E8_IXOSC]	0	0	0	2
B7Q0F5	Thiol-disulfide isomerase, putative OS=Ixodes scapularis GN=IscW_ISCW009878 PE=4 SV=1 - [B7Q0F5_IXOSC]	4	2	6	6
B7Q0H9	Prefoldin, putative (Fragment) OS=Ixodes scapularis GN=IscW_ISCW020850 PE=4 SV=1 - [B7Q0H9_IXOSC]	2	0	4	4
B7Q0J9	Peptidyl-prolyl cis-trans isomerase OS=Ixodes scapularis GN=IscW_ISCW008497 PE=3 SV=1 - [B7Q0J9_IXOSC]	7	8	8	7
B7Q0K8	Ribosome biogenesis protein-Nop58p/Nop5p, putative OS=Ixodes scapularis GN=IscW_ISCW010147 PE=4 SV=1 - [B7Q0K8_IXOSC]	4	7	8	4
B7Q0L8	Protein involved in membrane traffic, putative OS=Ixodes scapularis GN=IscW_ISCW010157 PE=4 SV=1 - [B7Q0L8_IXOSC]	3	3	2	2
B7Q0N4	Membrane protein, putative OS=Ixodes scapularis GN=IscW_ISCW009687 PE=4 SV=1 - [B7Q0N4_IXOSC]	0	0	2	3
B7Q0N5	Heat shock protein 70 (HSP70)-interacting protein, putative OS=Ixodes scapularis GN=IscW_ISCW009689 PE=4 SV=1 - [B7Q0N5_IXOSC]	5	6	7	8
B7Q0Q1	Putative uncharacterized protein (Fragment) OS=Ixodes scapularis GN=IscW_ISCW009705 PE=4 SV=1 - [B7Q0Q1_IXOSC]	0	0	2	0
B7Q0R0	Phosphoglycerate mutase, putative OS=Ixodes scapularis GN=IscW_ISCW020443 PE=3 SV=1 - [B7Q0R0_IXOSC]	8	5	11	10
B7Q0S6	Putative uncharacterized protein OS=Ixodes scapularis GN=IscW_ISCW010224 PE=4 SV=1 - [B7Q0S6_IXOSC]	0	0	0	3
B7Q0T1	Ran-binding protein (RanBP), putative OS=Ixodes scapularis GN=IscW_ISCW010229 PE=4 SV=1 - [B7Q0T1_IXOSC]	0	2	2	0
B7Q0V5	Cytoplasmic dynein 1 intermediate chain, putative (Fragment) OS=Ixodes scapularis GN=IscW_ISCW020745 PE=4 SV=1 - [B7Q0V5_IXOSC]	2	0	2	0
B7Q0X1	Membrane protein, putative OS=Ixodes scapularis GN=IscW_ISCW009068 PE=4 SV=1 - [B7Q0X1_IXOSC]	0	2	0	0
B7Q0X5	Serine/threonine kinase receptor-associated protein, putative (Fragment) OS=Ixodes scapularis GN=IscW_ISCW024524 PE=4 SV=1 - [B7Q0X5_IXOSC]	0	0	2	3
B7Q0X8	Guanine nucleotide-binding protein subunit gamma OS=Ixodes scapularis GN=IscW_ISCW009261 PE=3 SV=1 - [B7Q0X8_IXOSC]	2	2	2	3
B7Q0Y1	Polyprenyl synthetase, putative (Fragment) OS=Ixodes scapularis GN=IscW_ISCW009264 PE=3 SV=1 - [B7Q0Y1_IXOSC]	0	0	0	2
B7Q0Y4	Methylthioadenosine phosphorylase MTAP, putative (Fragment) OS=Ixodes scapularis GN=IscW_ISCW009267 PE=4 SV=1 - [B7Q0Y4_IXOSC]	2	0	4	5
B7Q0Y5	C subunit of V-ATPase, putative OS=Ixodes scapularis GN=IscW_ISCW009268 PE=4 SV=1 - [B7Q0Y5_IXOSC]	6	3	7	7
B7Q122	Jun-N-terminal kinase, putative OS=Ixodes scapularis GN=IscW_ISCW020577 PE=4 SV=1 - [B7Q122_IXOSC]	0	0	3	4
B7Q150	Molecular chaperone, putative OS=Ixodes scapularis GN=IscW_ISCW009131 PE=3 SV=1 - [B7Q150_IXOSC]	4	3	4	4
B7Q157	Serine/threonine-protein kinase RIO1 (Fragment) OS=Ixodes scapularis GN=IscW_ISCW010270 PE=3 SV=1 - [B7Q157_IXOSC]	0	0	2	0
B7Q170	Putative uncharacterized protein (Fragment) OS=Ixodes scapularis GN=IscW_ISCW020154 PE=4 SV=1 - [B7Q170_IXOSC]	2	2	3	3
B7Q190	Serine/threonine kinase receptor-associated protein, putative OS=Ixodes scapularis GN=IscW_ISCW009115 PE=4 SV=1 - [B7Q190_IXOSC]	0	0	2	4
B7Q199	RAS protein, putative (Fragment) OS=Ixodes scapularis GN=IscW_ISCW010282 PE=4 SV=1 - [B7Q199_IXOSC]	7	5	4	6
B7Q1B8	GTP-binding protein alpha subunit, putative OS=Ixodes scapularis GN=IscW_ISCW009841 PE=4 SV=1 - [B7Q1B8_IXOSC]	0	0	3	0
B7Q1D5	Putative uncharacterized protein OS=Ixodes scapularis GN=IscW_ISCW024552 PE=4 SV=1 - [B7Q1D5_IXOSC]	2	2	0	0
B7Q1E7	60S ribosomal protein L24, putative OS=Ixodes scapularis GN=IscW_ISCW020506 PE=4 SV=1 - [B7Q1E7_IXOSC]	4	4	5	5
B7Q1F6	GOT2 aspartate aminotransferase, putative OS=Ixodes scapularis GN=IscW_ISCW020516 PE=4 SV=1 - [B7Q1F6_IXOSC]	5	3	6	8
B7Q1G0	Putative uncharacterized protein OS=Ixodes scapularis GN=IscW_ISCW020520 PE=4 SV=1 - [B7Q1G0_IXOSC]	2	4	2	0
B7Q1G1	Methylmalonyl coenzyme A mutase, putative OS=Ixodes scapularis GN=IscW_ISCW020522 PE=4 SV=1 - [B7Q1G1_IXOSC]	6	6	2	0
B7Q1G2	Cysteine and histidine-rich domain (Chord)-containing, zinc binding protein, putative OS=Ixodes scapularis GN=IscW_ISCW020523 PE=4 SV=1 - [B7Q1G2_IXOSC]	0	0	3	3
B7Q1I8	Rho GDP dissociation inhibitor, putative (Fragment) OS=Ixodes scapularis GN=IscW_ISCW020878 PE=4 SV=1 - [B7Q1I8_IXOSC]	5	3	5	6
B7Q1L6	Reductase, putative OS=Ixodes scapularis GN=IscW_ISCW020246 PE=3 SV=1 - [B7Q1L6_IXOSC]	0	0	0	2
B7Q1M0	Endonuclease, putative OS=Ixodes scapularis GN=IscW_ISCW020250 PE=3 SV=1 - [B7Q1M0_IXOSC]	0	0	2	2
B7Q1Q0	Cytochrome C oxidase subunit Va OS=Ixodes scapularis GN=IscW_ISCW008682 PE=4 SV=1 - [B7Q1Q0_IXOSC]	0	0	2	5
B7Q1Q7	Signal recognition particle 54 kD protein, putative OS=Ixodes scapularis GN=IscW_ISCW009113 PE=4 SV=1 - [B7Q1Q7_IXOSC]	0	0	0	2
B7Q1V4	Galectin, putative OS=Ixodes scapularis GN=IscW_ISCW008553 PE=4 SV=1 - [B7Q1V4_IXOSC]	2	0	3	3
B7Q1W5	Elongation factor 1 gamma, putative OS=Ixodes scapularis GN=IscW_ISCW008724 PE=4 SV=1 - [B7Q1W5_IXOSC]	3	3	3	3
B7Q1W9	Dihydrolipoamide acetyltransferase, putative (Fragment) OS=Ixodes scapularis GN=IscW_ISCW008731 PE=3 SV=1 - [B7Q1W9_IXOSC]	0	0	2	0
B7Q1Y2	6-phosphogluconate dehydrogenase, decarboxylating (Fragment) OS=Ixodes scapularis GN=IscW_ISCW010101 PE=3 SV=1 - [B7Q1Y2_IXOSC]	7	6	11	10
B7Q1Z3	Serine/threonine protein kinase, putative (Fragment) OS=Ixodes scapularis GN=IscW_ISCW020049 PE=4 SV=1 - [B7Q1Z3_IXOSC]	0	0	2	0
B7Q1Z5	Putative uncharacterized protein OS=Ixodes scapularis GN=IscW_ISCW020051 PE=4 SV=1 - [B7Q1Z5_IXOSC]	3	2	6	3
B7Q218	Cell division protein, putative OS=Ixodes scapularis GN=IscW_ISCW020030 PE=3 SV=1 - [B7Q218_IXOSC]	6	5	5	5
B7Q220	Structure-specific recognition protein, putative (Fragment) OS=Ixodes scapularis GN=IscW_ISCW020032 PE=4 SV=1 - [B7Q220_IXOSC]	0	0	5	0
B7Q288	Enoyl-CoA hydratase, putative (Fragment) OS=Ixodes scapularis GN=IscW_ISCW010016 PE=4 SV=1 - [B7Q288_IXOSC]	7	5	7	9
B7Q2F6	Ser/Thr protein kinase, putative OS=Ixodes scapularis GN=IscW_ISCW020494 PE=4 SV=1 - [B7Q2F6_IXOSC]	4	3	6	6
B7Q2F9	Aldehyde dehydrogenase, putative (Fragment) OS=Ixodes scapularis GN=IscW_ISCW008939 PE=3 SV=1 - [B7Q2F9_IXOSC]	0	2	0	2
B7Q2J6	Carbon-nitrogen hydrolase, putative OS=Ixodes scapularis GN=IscW_ISCW008797 PE=4 SV=1 - [B7Q2J6_IXOSC]	0	0	2	2
B7Q2M8	Molecular chaperone, putative OS=Ixodes scapularis GN=IscW_ISCW020633 PE=4 SV=1 - [B7Q2M8_IXOSC]	3	3	4	5
B7Q2N1	Serine/threonine protein kinase, putative OS=Ixodes scapularis GN=IscW_ISCW020637 PE=4 SV=1 - [B7Q2N1_IXOSC]	0	0	2	6
B7Q2P2	Zinc finger protein, putative (Fragment) OS=Ixodes scapularis GN=IscW_ISCW020649 PE=4 SV=1 - [B7Q2P2_IXOSC]	0	0	2	4
B7Q2P8	16 kDa thioredoxion, putative OS=Ixodes scapularis GN=IscW_ISCW020655 PE=4 SV=1 - [B7Q2P8_IXOSC]	6	5	4	5
B7Q2R0	Adaptor protein Crk, putative (Fragment) OS=Ixodes scapularis GN=IscW_ISCW020669 PE=4 SV=1 - [B7Q2R0_IXOSC]	0	2	0	2
B7Q2R3	Glucose de-repression and pre-vacuolar sorting protein, putative (Fragment) OS=Ixodes scapularis GN=IscW_ISCW008685 PE=4 SV=1 - [B7Q2R3_IXOSC]	3	3	3	4
B7Q2R9	Cell adhesion molecule, putative OS=Ixodes scapularis GN=IscW_ISCW010023 PE=4 SV=1 - [B7Q2R9_IXOSC]	0	0	2	0
B7Q2V0	Presenilin, putative (Fragment) OS=Ixodes scapularis GN=IscW_ISCW020583 PE=4 SV=1 - [B7Q2V0_IXOSC]	2	0	0	0
B7Q2W0	Fumarase, putative (Fragment) OS=Ixodes scapularis GN=IscW_ISCW020593 PE=3 SV=1 - [B7Q2W0_IXOSC]	4	4	5	6
B7Q2W2	UTP-glucose-1-phosphate uridylyltransferase, putative (Fragment) OS=Ixodes scapularis GN=IscW_ISCW020596 PE=4 SV=1 - [B7Q2W2_IXOSC]	0	0	2	4
B7Q2X5	Phosphoinositol 4-phosphate adaptor protein, putative OS=Ixodes scapularis GN=IscW_ISCW008909 PE=4 SV=1 - [B7Q2X5_IXOSC]	2	2	2	3
B7Q304	Misexpression suppressor of KSR, putative OS=Ixodes scapularis GN=IscW_ISCW010241 PE=4 SV=1 - [B7Q304_IXOSC]	11	7	9	10
B7Q316	Copine, putative (Fragment) OS=Ixodes scapularis GN=IscW_ISCW008926 PE=4 SV=1 - [B7Q316_IXOSC]	4	3	7	4
B7Q326	Acyl-CoA dehydrogenase, putative OS=Ixodes scapularis GN=IscW_ISCW010038 PE=3 SV=1 - [B7Q326_IXOSC]	2	0	0	0
B7Q331	Glucose-6-phosphate 1-dehydrogenase (Fragment) OS=Ixodes scapularis GN=IscW_ISCW010043 PE=3 SV=1 - [B7Q331_IXOSC]	11	7	12	10
B7Q344	Proteasome inhibitor, putative OS=Ixodes scapularis GN=IscW_ISCW020292 PE=4 SV=1 - [B7Q344_IXOSC]	0	0	0	2
B7Q350	Niemann-Pick type C1 domain-containing protein, putative OS=Ixodes scapularis GN=IscW_ISCW020300 PE=4 SV=1 - [B7Q350_IXOSC]	0	0	4	0
B7Q355	Paramyosin, putative OS=Ixodes scapularis GN=IscW_ISCW020306 PE=4 SV=1 - [B7Q355_IXOSC]	8	12	8	0
B7Q357	Single-stranded DNA-binding protein, ssb, putative (Fragment) OS=Ixodes scapularis GN=IscW_ISCW020308 PE=4 SV=1 - [B7Q357_IXOSC]	0	0	0	2
B7Q358	Eukaryotic translation initiation factor 4 gamma, putative (Fragment) OS=Ixodes scapularis GN=IscW_ISCW020309 PE=4 SV=1 - [B7Q358_IXOSC]	0	0	3	0
B7Q396	Secreted protein, putative OS=Ixodes scapularis GN=IscW_ISCW020178 PE=4 SV=1 - [B7Q396_IXOSC]	0	0	2	2
B7Q3A9	Myo inositol monophosphatase, putative OS=Ixodes scapularis GN=IscW_ISCW009937 PE=4 SV=1 - [B7Q3A9_IXOSC]	2	0	0	0
B7Q3D2	Putative uncharacterized protein OS=Ixodes scapularis GN=IscW_ISCW009918 PE=4 SV=1 - [B7Q3D2_IXOSC]	0	0	2	2
B7Q3D3	ATP-citrate synthase, putative OS=Ixodes scapularis GN=IscW_ISCW009919 PE=4 SV=1 - [B7Q3IR19_Infectada_IXOSC]	5	2	7	0
B7Q3E5	Citrate lyase beta chain, putative (Fragment) OS=Ixodes scapularis GN=IscW_ISCW009007 PE=4 SV=1 - [B7Q3E5_IXOSC]	0	0	0	3
B7Q3F5	Protein phosphatase, putative (Fragment) OS=Ixodes scapularis GN=IscW_ISCW008982 PE=3 SV=1 - [B7Q3F5_IXOSC]	0	0	2	3
B7Q3H9	Putative uncharacterized protein OS=Ixodes scapularis GN=IscW_ISCW009583 PE=4 SV=1 - [B7Q3H9_IXOSC]	2	0	2	2
B7Q3I2	Citrate synthase (Fragment) OS=Ixodes scapularis GN=IscW_ISCW009586 PE=3 SV=1 - [B7Q3I2_IXOSC]	7	7	9	10
B7Q3I5	Putative uncharacterized protein (Fragment) OS=Ixodes scapularis GN=IscW_ISCW009590 PE=4 SV=1 - [B7Q3I5_IXOSC]	8	8	12	8
B7Q3K7	Triosephosphate isomerase OS=Ixodes scapularis GN=IscW_ISCW008869 PE=3 SV=1 - [B7Q3K7_IXOSC]	2	2	4	4
B7Q3Q4	Transformer-2 protein C, putative (Fragment) OS=Ixodes scapularis GN=IscW_ISCW010309 PE=4 SV=1 - [B7Q3Q4_IXOSC]	2	2	4	3
B7Q3T6	THO complex subunit, putative OS=Ixodes scapularis GN=IscW_ISCW009711 PE=4 SV=1 - [B7Q3T6_IXOSC]	4	3	5	5
B7Q3U2	Glutamine: fructose-6-phosphate aminotransferase, putative (Fragment) OS=Ixodes scapularis GN=IscW_ISCW009866 PE=4 SV=1 - [B7Q3U2_IXOSC]	0	0	3	0
B7Q3W9	Immediate early response 3-interacting protein, putative OS=Ixodes scapularis GN=IscW_ISCW021098 PE=4 SV=1 - [B7Q3W9_IXOSC]	0	0	2	0
B7Q3Z2	UDP-glucose 4-epimerase/UDP-sulfoquinovose synthase, putative OS=Ixodes scapularis GN=IscW_ISCW021691 PE=3 SV=1 - [B7Q3Z2_IXOSC]	3	2	6	6
B7Q3Z3	26S proteasome regulatory subunit rpn1, putative OS=Ixodes scapularis GN=IscW_ISCW021692 PE=4 SV=1 - [B7Q3Z3_IXOSC]	8	6	11	0
B7Q402	Hemelipoglycoprotein, putative (Fragment) OS=Ixodes scapularis GN=IscW_ISCW021704 PE=4 SV=1 - [B7Q402_IXOSC]	2	0	0	0
B7Q407	Heme lipoprotein, putative OS=Ixodes scapularis GN=IscW_ISCW021710 PE=4 SV=1 - [B7Q407_IXOSC]	8	0	0	0
B7Q420	Ribonucleoside-diphosphate reductase (Fragment) OS=Ixodes scapularis GN=IscW_ISCW011079 PE=3 SV=1 - [B7Q420_IXOSC]	7	5	7	0
B7Q421	COMM domain-containing protein, putative OS=Ixodes scapularis GN=IscW_ISCW011080 PE=4 SV=1 - [B7Q421_IXOSC]	0	0	0	2
B7Q451	Putative uncharacterized protein OS=Ixodes scapularis GN=IscW_ISCW021671 PE=4 SV=1 - [B7Q451_IXOSC]	0	0	0	3
B7Q468	WD-repeat containing protein OS=Ixodes scapularis GN=IscW_ISCW011273 PE=4 SV=1 - [B7Q468_IXOSC]	0	0	2	0
B7Q471	Proline-rich protein, putative (Fragment) OS=Ixodes scapularis GN=IscW_ISCW011277 PE=4 SV=1 - [B7Q471_IXOSC]	0	2	0	0
B7Q4B4	Histidine triad (Hit) protein member, putative OS=Ixodes scapularis GN=IscW_ISCW010384 PE=4 SV=1 - [B7Q4B4_IXOSC]	0	0	2	2
B7Q4C2	Molecular chaperone, putative (Fragment) OS=Ixodes scapularis GN=IscW_ISCW021534 PE=4 SV=1 - [B7Q4C2_IXOSC]	0	0	3	3
B7Q4F0	Ankyrin repeat containing protein OS=Ixodes scapularis GN=IscW_ISCW021441 PE=4 SV=1 - [B7Q4F0_IXOSC]	0	0	3	3
B7Q4F2	Cop9 complex subunit 7A, putative OS=Ixodes scapularis GN=IscW_ISCW021443 PE=4 SV=1 - [B7Q4F2_IXOSC]	0	0	2	4
B7Q4K2	XTP3-transactivated protein A protein, putative (Fragment) OS=Ixodes scapularis GN=IscW_ISCW010553 PE=4 SV=1 - [B7Q4K2_IXOSC]	0	0	2	2
B7Q4L8	Ribosomal protein, putative (Fragment) OS=Ixodes scapularis GN=IscW_ISCW010723 PE=4 SV=1 - [B7Q4L8_IXOSC]	2	2	2	0
B7Q4P0	Putative uncharacterized protein OS=Ixodes scapularis GN=IscW_ISCW011195 PE=4 SV=1 - [B7Q4P0_IXOSC]	2	3	6	4
B7Q4P8	Nicotinic acid phosphoribosyltransferase, putative OS=Ixodes scapularis GN=IscW_ISCW021747 PE=4 SV=1 - [B7Q4P8_IXOSC]	0	0	2	4
B7Q4Q2	SN-RNP U1, putative OS=Ixodes scapularis GN=IscW_ISCW021751 PE=4 SV=1 - [B7Q4Q2_IXOSC]	3	3	2	2
B7Q4Q3	ADP/ATP translocase, putative OS=Ixodes scapularis GN=IscW_ISCW021753 PE=3 SV=1 - [B7Q4Q3_IXOSC]	0	0	0	7
B7Q4R6	Ku P70 DNA helicase, putative (Fragment) OS=Ixodes scapularis GN=IscW_ISCW021768 PE=4 SV=1 - [B7Q4R6_IXOSC]	0	3	2	2
B7Q4T5	Putative uncharacterized protein OS=Ixodes scapularis GN=IscW_ISCW021821 PE=4 SV=1 - [B7Q4T5_IXOSC]	0	0	2	2
B7Q4U7	Putative uncharacterized protein OS=Ixodes scapularis GN=IscW_ISCW021516 PE=4 SV=1 - [B7Q4U7_IXOSC]	0	0	2	2
B7Q4U9	Protein kinase, putative OS=Ixodes scapularis GN=IscW_ISCW021518 PE=3 SV=1 - [B7Q4U9_IXOSC]	2	3	0	0
B7Q505	Elongation factor Tu OS=Ixodes scapularis GN=IscW_ISCW010766 PE=3 SV=1 - [B7Q505_IXOSC]	8	6	11	12
B7Q520	Protein 4.1G, putative OS=Ixodes scapularis GN=IscW_ISCW021021 PE=4 SV=1 - [B7Q520_IXOSC]	0	0	2	0
B7Q573	DNA replication factor/protein phosphatase inhibitor SET/SPR-2, putative OS=Ixodes scapularis GN=IscW_ISCW021350 PE=3 SV=1 - [B7Q573_IXOSC]	4	3	3	3
B7Q5C1	Putative uncharacterized protein (Fragment) OS=Ixodes scapularis GN=IscW_ISCW021834 PE=4 SV=1 - [B7Q5C1_IXOSC]	0	0	2	2
B7Q5C3	Phosphatase/kinase domain-containing protein, putative OS=Ixodes scapularis GN=IscW_ISCW021836 PE=4 SV=1 - [B7Q5IR19_Control_IXOSC]	0	0	2	0
B7Q5D7	Impact, putative OS=Ixodes scapularis GN=IscW_ISCW011141 PE=4 SV=1 - [B7Q5D7_IXOSC]	0	0	2	0
B7Q5D9	Chromatin regulatory protein sir2, putative (Fragment) OS=Ixodes scapularis GN=IscW_ISCW011143 PE=3 SV=1 - [B7Q5D9_IXOSC]	0	0	0	2
B7Q5F5	Small nuclear ribonucleoprotein sm D2, putative OS=Ixodes scapularis GN=IscW_ISCW021571 PE=4 SV=1 - [B7Q5F5_IXOSC]	2	2	3	2
B7Q5F6	Proteasome subunit alpha type OS=Ixodes scapularis GN=IscW_ISCW021572 PE=3 SV=1 - [B7Q5F6_IXOSC]	7	6	7	8
B7Q5F9	Glyoxalase, putative OS=Ixodes scapularis GN=IscW_ISCW021575 PE=4 SV=1 - [B7Q5F9_IXOSC]	0	0	2	3
B7Q5G0	Putative uncharacterized protein OS=Ixodes scapularis GN=IscW_ISCW021577 PE=4 SV=1 - [B7Q5G0_IXOSC]	6	4	4	7
B7Q5G4	Endocytosis/signaling protein EHD1, putative OS=Ixodes scapularis GN=IscW_ISCW021581 PE=4 SV=1 - [B7Q5G4_IXOSC]	3	0	7	8
B7Q5G5	Putative uncharacterized protein (Fragment) OS=Ixodes scapularis GN=IscW_ISCW021582 PE=4 SV=1 - [B7Q5G5_IXOSC]	0	2	2	3
B7Q5H2	Putative uncharacterized protein OS=Ixodes scapularis GN=IscW_ISCW010336 PE=4 SV=1 - [B7Q5H2_IXOSC]	0	0	2	2
B7Q5H6	Beta-ureidopropionase, putative OS=Ixodes scapularis GN=IscW_ISCW011368 PE=4 SV=1 - [B7Q5H6_IXOSC]	6	5	7	8
B7Q5H9	Fructose-bisphosphate aldolase OS=Ixodes scapularis GN=IscW_ISCW011371 PE=3 SV=1 - [B7Q5H9_IXOSC]	9	6	7	8
B7Q5I1	Cniwi protein, putative (Fragment) OS=Ixodes scapularis GN=IscW_ISCW011373 PE=4 SV=1 - [B7Q5I1_IXOSC]	7	7	10	0
B7Q5I4	Multifunctional chaperone, putative OS=Ixodes scapularis GN=IscW_ISCW011376 PE=3 SV=1 - [B7Q5I4_IXOSC]	11	12	10	10
B7Q5J7	Putative uncharacterized protein OS=Ixodes scapularis GN=IscW_ISCW021850 PE=4 SV=1 - [B7Q5J7_IXOSC]	2	0	0	0
B7Q5K4	Radixin, moesin, putative OS=Ixodes scapularis GN=IscW_ISCW021858 PE=4 SV=1 - [B7Q5K4_IXOSC]	12	11	12	5
B7Q5L0	ATP synthase OS=Ixodes scapularis GN=IscW_ISCW021200 PE=3 SV=1 - [B7Q5L0_IXOSC]	6	4	3	3
B7Q5L2	Calponin, putative OS=Ixodes scapularis GN=IscW_ISCW021202 PE=4 SV=1 - [B7Q5L2_IXOSC]	5	4	5	5
B7Q5P1	Succinyl-CoA synthetase, beta subunit, putative (Fragment) OS=Ixodes scapularis GN=IscW_ISCW011750 PE=3 SV=1 - [B7Q5P1_IXOSC]	6	5	4	7
B7Q5R0	Metaxin, putative OS=Ixodes scapularis GN=IscW_ISCW010410 PE=4 SV=1 - [B7Q5R0_IXOSC]	0	0	0	2
B7Q5R9	Beta 1 syntrophin, putative (Fragment) OS=Ixodes scapularis GN=IscW_ISCW010457 PE=4 SV=1 - [B7Q5R9_IXOSC]	0	0	0	3
B7Q5S0	Density-regulated protein, putative OS=Ixodes scapularis GN=IscW_ISCW010458 PE=4 SV=1 - [B7Q5S0_IXOSC]	2	0	0	0
B7Q5U4	MP1 adaptor interacting protein P14, putative OS=Ixodes scapularis GN=IscW_ISCW011182 PE=4 SV=1 - [B7Q5U4_IXOSC]	2	2	0	2
B7Q5U5	Putative uncharacterized protein (Fragment) OS=Ixodes scapularis GN=IscW_ISCW011183 PE=4 SV=1 - [B7Q5U5_IXOSC]	3	2	0	0
B7Q5X2	Clathrin coat assembly protein, putative OS=Ixodes scapularis GN=IscW_ISCW021445 PE=4 SV=1 - [B7Q5X2_IXOSC]	0	2	3	5
B7Q5X7	Vinculin, putative OS=Ixodes scapularis GN=IscW_ISCW021452 PE=4 SV=1 - [B7Q5X7_IXOSC]	21	14	15	0
B7Q5Y1	Calcyphosine/tpp, putative OS=Ixodes scapularis GN=IscW_ISCW021456 PE=4 SV=1 - [B7Q5Y1_IXOSC]	2	2	2	2
B7Q5Y2	Prohibitin, putative OS=Ixodes scapularis GN=IscW_ISCW021457 PE=4 SV=1 - [B7Q5Y2_IXOSC]	7	9	9	9
B7Q631	Dynactin subunit, putative OS=Ixodes scapularis GN=IscW_ISCW011776 PE=4 SV=1 - [B7Q631_IXOSC]	0	0	0	2
B7Q644	Ubiquitin conjugating enzyme interacting protein, putative (Fragment) OS=Ixodes scapularis GN=IscW_ISCW021616 PE=4 SV=1 - [B7Q644_IXOSC]	0	0	2	0
B7Q657	COP9 signalosome, subunit CSN2, putative OS=Ixodes scapularis GN=IscW_ISCW021720 PE=4 SV=1 - [B7Q657_IXOSC]	2	0	5	4
B7Q668	Deoxyuridine 5'-triphosphate nucleotidohydrolase, putative OS=Ixodes scapularis GN=IscW_ISCW021273 PE=4 SV=1 - [B7Q668_IXOSC]	2	2	0	0
B7Q690	Serine/threonine protein kinase, putative (Fragment) OS=Ixodes scapularis GN=IscW_ISCW021388 PE=4 SV=1 - [B7Q690_IXOSC]	0	0	3	0
B7Q698	Amino acid transporter, putative (Fragment) OS=Ixodes scapularis GN=IscW_ISCW021396 PE=4 SV=1 - [B7Q698_IXOSC]	2	0	2	0
B7Q6A0	RNA binding motif-containing protein, putative (Fragment) OS=Ixodes scapularis GN=IscW_ISCW021398 PE=4 SV=1 - [B7Q6A0_IXOSC]	2	2	2	2
B7Q6C1	IMP-GMP specific 5'-nucleotidase, putative (Fragment) OS=Ixodes scapularis GN=IscW_ISCW010372 PE=4 SV=1 - [B7Q6C1_IXOSC]	0	0	0	2
B7Q6C4	Putative uncharacterized protein OS=Ixodes scapularis GN=IscW_ISCW010657 PE=4 SV=1 - [B7Q6C4_IXOSC]	0	0	2	2
B7Q6G7	Flavonol reductase/cinnamoyl-CoA reductase, putative (Fragment) OS=Ixodes scapularis GN=IscW_ISCW011734 PE=4 SV=1 - [B7Q6G7_IXOSC]	8	8	8	8
B7Q6L7	Peptidyl-prolyl cis-trans isomerase, putative (Fragment) OS=Ixodes scapularis GN=IscW_ISCW011314 PE=3 SV=1 - [B7Q6L7_IXOSC]	0	3	4	5
B7Q6L8	Pentatricopeptide repeat-containing protein, putative (Fragment) OS=Ixodes scapularis GN=IscW_ISCW011315 PE=4 SV=1 - [B7Q6L8_IXOSC]	0	2	0	0
B7Q6N0	Putative uncharacterized protein OS=Ixodes scapularis GN=IscW_ISCW021861 PE=4 SV=1 - [B7Q6N0_IXOSC]	0	0	2	2
B7Q6P1	Peptidyl-prolyl cis-trans isomerase OS=Ixodes scapularis GN=IscW_ISCW011728 PE=3 SV=1 - [B7Q6P1_IXOSC]	2	2	2	4
B7Q6Q4	Putative uncharacterized protein (Fragment) OS=Ixodes scapularis GN=IscW_ISCW010893 PE=4 SV=1 - [B7Q6Q4_IXOSC]	2	0	0	0
B7Q6R2	UBX domain-containing protein, putative OS=Ixodes scapularis GN=IscW_ISCW010535 PE=4 SV=1 - [B7Q6R2_IXOSC]	0	0	2	0
B7Q6V9	AP-2 complex subunit beta-1, putative OS=Ixodes scapularis GN=IscW_ISCW011108 PE=4 SV=1 - [B7Q6V9_IXOSC]	4	2	4	0
B7Q6W0	GPI transamidase component PIG-S, putative OS=Ixodes scapularis GN=IscW_ISCW011109 PE=4 SV=1 - [B7Q6W0_IXOSC]	3	2	0	2
B7Q6Y2	Chaperonin subunit, putative OS=Ixodes scapularis GN=IscW_ISCW011431 PE=3 SV=1 - [B7Q6Y2_IXOSC]	14	12	22	21
B7Q6Y7	RNA-binding protein musashi, putative OS=Ixodes scapularis GN=IscW_ISCW011438 PE=4 SV=1 - [B7Q6Y7_IXOSC]	6	6	6	5
B7Q6Z1	Saposin, putative OS=Ixodes scapularis GN=IscW_ISCW011597 PE=4 SV=1 - [B7Q6Z1_IXOSC]	5	0	0	0
B7Q731	Malic enzyme (Fragment) OS=Ixodes scapularis GN=IscW_ISCW011260 PE=3 SV=1 - [B7Q731_IXOSC]	2	0	0	7
B7Q740	Putative uncharacterized protein OS=Ixodes scapularis GN=IscW_ISCW011129 PE=4 SV=1 - [B7Q740_IXOSC]	4	3	7	4
B7Q750	Structural maintenance of chromosomes protein OS=Ixodes scapularis GN=IscW_ISCW011536 PE=3 SV=1 - [B7Q750_IXOSC]	0	2	0	0
B7Q758	Peptidyl-prolyl cis-trans isomerase (Fragment) OS=Ixodes scapularis GN=IscW_ISCW011546 PE=4 SV=1 - [B7Q758_IXOSC]	0	0	2	3
B7Q760	Nucleotide excision repair factor NEF2, RAD23 component, putative OS=Ixodes scapularis GN=IscW_ISCW011548 PE=4 SV=1 - [B7Q760_IXOSC]	2	0	3	0
B7Q792	Putative uncharacterized protein (Fragment) OS=Ixodes scapularis GN=IscW_ISCW010715 PE=4 SV=1 - [B7Q792_IXOSC]	2	0	2	0
B7Q7A5	Histidine triad (Hit) protein, putative (Fragment) OS=Ixodes scapularis GN=IscW_ISCW011268 PE=4 SV=1 - [B7Q7A5_IXOSC]	0	0	0	2
B7Q7H2	Kinesin light chain, putative OS=Ixodes scapularis GN=IscW_ISCW011646 PE=4 SV=1 - [B7Q7H2_IXOSC]	3	4	7	2
B7Q7M7	DNA replication licensing factor MCM5, putative OS=Ixodes scapularis GN=IscW_ISCW020884 PE=3 SV=1 - [B7Q7M7_IXOSC]	3	2	3	0
B7Q7M8	Engulfment and cell motility protein, putative OS=Ixodes scapularis GN=IscW_ISCW020886 PE=4 SV=1 - [B7Q7M8_IXOSC]	0	0	3	0
B7Q7R1	RAS-related protein, putative OS=Ixodes scapularis GN=IscW_ISCW010707 PE=3 SV=1 - [B7Q7R1_IXOSC]	0	0	4	4
B7Q7T2	Putative uncharacterized protein OS=Ixodes scapularis GN=IscW_ISCW020913 PE=4 SV=1 - [B7Q7T2_IXOSC]	0	2	4	7
B7Q7U8	Replication factor C, subunit RFC2, putative OS=Ixodes scapularis GN=IscW_ISCW024706 PE=4 SV=1 - [B7Q7U8_IXOSC]	3	3	5	4
B7Q7V6	Kinectin, putative OS=Ixodes scapularis GN=IscW_ISCW021739 PE=4 SV=1 - [B7Q7V6_IXOSC]	3	2	0	0
B7Q815	Secreted protein OS=Ixodes scapularis GN=IscW_ISCW010489 PE=4 SV=1 - [B7Q815_IXOSC]	7	4	6	8
B7Q825	Transferase, putative OS=Ixodes scapularis GN=IscW_ISCW011293 PE=4 SV=1 - [B7Q825_IXOSC]	0	0	0	4
B7Q856	Putative uncharacterized protein OS=Ixodes scapularis GN=IscW_ISCW010837 PE=4 SV=1 - [B7Q856_IXOSC]	2	2	0	0
B7Q875	Oxysterol-binding protein 1, putative OS=Ixodes scapularis GN=IscW_ISCW021784 PE=4 SV=1 - [B7Q875_IXOSC]	2	2	2	0
B7Q8B6	Prefoldin, putative OS=Ixodes scapularis GN=IscW_ISCW010951 PE=4 SV=1 - [B7Q8B6_IXOSC]	0	0	2	0
B7Q8C6	3-hydroxyacyl-CoA dehydrogenase, putative OS=Ixodes scapularis GN=IscW_ISCW024631 PE=4 SV=1 - [B7Q8C6_IXOSC]	2	2	0	3
B7Q8G8	Nicalin-1, putative (Fragment) OS=Ixodes scapularis GN=IscW_ISCW021549 PE=4 SV=1 - [B7Q8G8_IXOSC]	0	0	0	2
B7Q8K8	POGO family transposase, putative (Fragment) OS=Ixodes scapularis GN=IscW_ISCW011519 PE=4 SV=1 - [B7Q8K8_IXOSC]	0	0	0	3
B7Q8P2	Sorting nexin, putative (Fragment) OS=Ixodes scapularis GN=IscW_ISCW021592 PE=4 SV=1 - [B7Q8P2_IXOSC]	10	8	16	15
B7Q8P7	Translation initiation factor eIF3, p35 subunit, putative (Fragment) OS=Ixodes scapularis GN=IscW_ISCW021601 PE=4 SV=1 - [B7Q8P7_IXOSC]	2	0	2	0
B7Q8Q1	Putative uncharacterized protein OS=Ixodes scapularis GN=IscW_ISCW021605 PE=4 SV=1 - [B7Q8Q1_IXOSC]	0	2	2	3
B7Q8R1	Adhesion regulating molecule, putative (Fragment) OS=Ixodes scapularis GN=IscW_ISCW021801 PE=4 SV=1 - [B7Q8R1_IXOSC]	0	0	2	4
B7Q8U6	Adenosine kinase, putative OS=Ixodes scapularis GN=IscW_ISCW021148 PE=4 SV=1 - [B7Q8U6_IXOSC]	3	3	2	2
B7Q8V5	Glutaryl-CoA dehydrogenase, putative OS=Ixodes scapularis GN=IscW_ISCW010793 PE=3 SV=1 - [B7Q8V5_IXOSC]	0	0	3	0
B7Q8W5	Importin beta, nuclear transport factor, putative OS=Ixodes scapularis GN=IscW_ISCW010530 PE=4 SV=1 - [B7Q8W5_IXOSC]	0	0	2	0
B7Q8W6	Alkyl hydroperoxide reductase, thiol specific antioxidant, putative OS=Ixodes scapularis GN=IscW_ISCW010532 PE=4 SV=1 - [B7Q8W6_IXOSC]	5	5	7	6
B7Q8X0	Guanine nucleotide exchange factor (GBF1), putative OS=Ixodes scapularis GN=IscW_ISCW011021 PE=4 SV=1 - [B7Q8X0_IXOSC]	2	2	3	0
B7Q8X2	WD-repeat protein, putative OS=Ixodes scapularis GN=IscW_ISCW011023 PE=4 SV=1 - [B7Q8X2_IXOSC]	4	3	3	3
B7Q8Z0	Nuclear inhibitor of phosphatase-1, putative (Fragment) OS=Ixodes scapularis GN=IscW_ISCW020966 PE=4 SV=1 - [B7Q8Z0_IXOSC]	0	0	2	0
B7Q8Z8	Putative uncharacterized protein OS=Ixodes scapularis GN=IscW_ISCW020976 PE=4 SV=1 - [B7Q8Z8_IXOSC]	0	0	2	0
B7Q917	Glutathione S-transferase, putative OS=Ixodes scapularis GN=IscW_ISCW011508 PE=3 SV=1 - [B7Q917_IXOSC]	5	4	7	7
B7Q937	Acyl-CoA synthetase, putative OS=Ixodes scapularis GN=IscW_ISCW011807 PE=4 SV=1 - [B7Q937_IXOSC]	0	0	0	2
B7Q942	Translation initiation factor 4F, cap-binding subunit, putative OS=Ixodes scapularis GN=IscW_ISCW021213 PE=3 SV=1 - [B7Q942_IXOSC]	4	2	5	4
B7Q956	Secreted protein, putative OS=Ixodes scapularis GN=IscW_ISCW021005 PE=4 SV=1 - [B7Q956_IXOSC]	2	3	2	0
B7Q978	cAMP-dependent protein kinase catalytic subunit, putative (Fragment) OS=Ixodes scapularis GN=IscW_ISCW021115 PE=4 SV=1 - [B7Q978_IXOSC]	0	2	4	0
B7Q985	Centaurin alpha, putative OS=Ixodes scapularis GN=IscW_ISCW021122 PE=4 SV=1 - [B7Q985_IXOSC]	4	2	7	11
B7Q999	Secreted protein, putative OS=Ixodes scapularis GN=IscW_ISCW021294 PE=4 SV=1 - [B7Q999_IXOSC]	0	0	2	2
B7Q9D0	Canopy3, putative (Fragment) OS=Ixodes scapularis GN=IscW_ISCW021460 PE=4 SV=1 - [B7Q9D0_IXOSC]	2	2	3	3
B7Q9D2	Fyn-binding protein, putative OS=Ixodes scapularis GN=IscW_ISCW021462 PE=4 SV=1 - [B7Q9D2_IXOSC]	0	2	3	0
B7Q9E5	Alpha-2-macroglobulin receptor-associated protein, putative OS=Ixodes scapularis GN=IscW_ISCW010822 PE=4 SV=1 - [B7Q9E5_IXOSC]	0	2	4	4
B7Q9F1	Protein disulfide isomerase, putative OS=Ixodes scapularis GN=IscW_ISCW010827 PE=3 SV=1 - [B7Q9F1_IXOSC]	18	18	16	15
B7Q9G3	Acyl-CoA reductase, putative (Fragment) OS=Ixodes scapularis GN=IscW_ISCW021433 PE=4 SV=1 - [B7Q9G3_IXOSC]	0	0	2	0
B7Q9G6	Adenine phosphoribosyltransferase, putative OS=Ixodes scapularis GN=IscW_ISCW010922 PE=4 SV=1 - [B7Q9G6_IXOSC]	2	0	0	2
B7Q9K1	Glutathione S-transferase, putative OS=Ixodes scapularis GN=IscW_ISCW020922 PE=4 SV=1 - [B7Q9K1_IXOSC]	0	0	2	0
B7Q9K4	CDGSH iron sulfur domain-containing protein, putative OS=Ixodes scapularis GN=IscW_ISCW020925 PE=4 SV=1 - [B7Q9K4_IXOSC]	3	2	3	3
B7Q9N8	Arsenite-resistance protein, putative OS=Ixodes scapularis GN=IscW_ISCW011341 PE=4 SV=1 - [B7Q9N8_IXOSC]	2	0	0	0
B7Q9Q8	NADH-cytochrome B5 reductase, putative OS=Ixodes scapularis GN=IscW_ISCW021232 PE=4 SV=1 - [B7Q9Q8_IXOSC]	0	0	0	2
B7Q9V8	DNA-directed RNA polymerase subunit rpb8, putative OS=Ixodes scapularis GN=IscW_ISCW021032 PE=4 SV=1 - [B7Q9V8_IXOSC]	0	0	2	2
B7Q9W1	5-AMP-activated protein kinase , beta subunit, putative OS=Ixodes scapularis GN=IscW_ISCW021036 PE=4 SV=1 - [B7Q9W1_IXOSC]	0	0	2	0
B7Q9W3	Mif4Gd protein, putative OS=Ixodes scapularis GN=IscW_ISCW021039 PE=4 SV=1 - [B7Q9W3_IXOSC]	0	0	4	3
B7Q9Y5	Sorting nexin, putative OS=Ixodes scapularis GN=IscW_ISCW021259 PE=4 SV=1 - [B7Q9Y5_IXOSC]	0	0	2	0
B7QA40	60S ribosomal protein L23, putative OS=Ixodes scapularis GN=IscW_ISCW024803 PE=3 SV=1 - [B7QA40_IXOSC]	4	4	5	5
B7QA59	Alternative splicing factor SRp20/9G8, putative OS=Ixodes scapularis GN=IscW_ISCW013289 PE=4 SV=1 - [B7QA59_IXOSC]	0	0	3	4
B7QA60	D-lactate dehydrogenase, putative (Fragment) OS=Ixodes scapularis GN=IscW_ISCW013290 PE=4 SV=1 - [B7QA60_IXOSC]	2	0	0	0
B7QA72	Elongation factor 1 beta/delta chain, putative OS=Ixodes scapularis GN=IscW_ISCW013304 PE=3 SV=1 - [B7QA72_IXOSC]	5	5	5	5
B7QA75	Dihydrolipoamide succinyltransferase, putative (Fragment) OS=Ixodes scapularis GN=IscW_ISCW013308 PE=3 SV=1 - [B7QA75_IXOSC]	0	0	3	2
B7QA89	Secreted protein, putative OS=Ixodes scapularis GN=IscW_ISCW022081 PE=4 SV=1 - [B7QA89_IXOSC]	0	0	3	3
B7QAA7	Coatomer beta subunit, putative (Fragment) OS=Ixodes scapularis GN=IscW_ISCW012850 PE=4 SV=1 - [B7QAA7_IXOSC]	5	2	8	0
B7QAB1	Putative uncharacterized protein OS=Ixodes scapularis GN=IscW_ISCW021920 PE=4 SV=1 - [B7QAB1_IXOSC]	0	0	2	3
B7QAB5	Ribosomal protein L18, putative OS=Ixodes scapularis GN=IscW_ISCW021924 PE=4 SV=1 - [B7QAB5_IXOSC]	3	4	4	4
B7QAE6	Sulfotransferase, putative (Fragment) OS=Ixodes scapularis GN=IscW_ISCW013239 PE=4 SV=1 - [B7QAE6_IXOSC]	0	0	2	2
B7QAL5	Aldehyde dehydrogenase, putative (Fragment) OS=Ixodes scapularis GN=IscW_ISCW012082 PE=3 SV=1 - [B7QAL5_IXOSC]	14	15	13	14
B7QAM0	Threonyl-tRNA synthetase, putative (Fragment) OS=Ixodes scapularis GN=IscW_ISCW012932 PE=3 SV=1 - [B7QAM0_IXOSC]	5	6	10	0
B7QAM1	Chaperonin complex component, TCP-1 theta subunit, putative OS=Ixodes scapularis GN=IscW_ISCW012934 PE=3 SV=1 - [B7QAM1_IXOSC]	16	14	17	14
B7QAM6	Protein disulfide isomerase, putative (Fragment) OS=Ixodes scapularis GN=IscW_ISCW012667 PE=4 SV=1 - [B7QAM6_IXOSC]	0	0	4	0
B7QAP2	UDP-glucose 4-epimerase/UDP-sulfoquinovose synthase, putative OS=Ixodes scapularis GN=IscW_ISCW022551 PE=3 SV=1 - [B7QAP2_IXOSC]	2	3	3	3
B7QAP9	Meiotic cell division protein Pelota/DOM34, putative OS=Ixodes scapularis GN=IscW_ISCW013073 PE=4 SV=1 - [B7QAP9_IXOSC]	0	0	0	3
B7QAU2	GDP-L-fucose synthetase, putative (Fragment) OS=Ixodes scapularis GN=IscW_ISCW024796 PE=4 SV=1 - [B7QAU2_IXOSC]	0	0	3	3
B7QAW3	Electron transfer flavoprotein, beta subunit, putative OS=Ixodes scapularis GN=IscW_ISCW012010 PE=4 SV=1 - [B7QAW3_IXOSC]	7	6	6	8
B7QAW9	ATP synthase B chain, putative OS=Ixodes scapularis GN=IscW_ISCW012060 PE=4 SV=1 - [B7QAW9_IXOSC]	0	0	3	4
B7QAX9	Sumo-1-activating enzyme E1a, putative (Fragment) OS=Ixodes scapularis GN=IscW_ISCW012441 PE=4 SV=1 - [B7QAX9_IXOSC]	0	0	2	2
B7QAY0	Signal recognition particle 14 kD protein, putative OS=Ixodes scapularis GN=IscW_ISCW012442 PE=4 SV=1 - [B7QAY0_IXOSC]	0	0	2	2
B7QB81	Putative uncharacterized protein (Fragment) OS=Ixodes scapularis GN=IscW_ISCW012694 PE=3 SV=1 - [B7QB81_IXOSC]	0	0	3	0
B7QB83	Salivary selenoprotein, putative OS=Ixodes scapularis GN=IscW_ISCW012697 PE=4 SV=1 - [B7QB83_IXOSC]	0	0	2	2
B7QB86	Alpha 1,2 mannosidase, putative OS=Ixodes scapularis GN=IscW_ISCW022061 PE=4 SV=1 - [B7QB86_IXOSC]	2	0	3	0
B7QB91	Calcyclin-binding protein CacyBP, putative OS=Ixodes scapularis GN=IscW_ISCW012295 PE=4 SV=1 - [B7QB91_IXOSC]	3	3	4	6
B7QB92	60 kD ribonucleoprotein ssa/ro, putative (Fragment) OS=Ixodes scapularis GN=IscW_ISCW012296 PE=4 SV=1 - [B7QB92_IXOSC]	0	0	0	3
B7QBB7	Putative uncharacterized protein OS=Ixodes scapularis GN=IscW_ISCW012965 PE=4 SV=1 - [B7QBB7_IXOSC]	0	0	0	2
B7QBD5	Ribosomal protein L17, putative OS=Ixodes scapularis GN=IscW_ISCW012633 PE=4 SV=1 - [B7QBD5_IXOSC]	0	0	0	2
B7QBE4	Adenylosuccinate synthetase (Fragment) OS=Ixodes scapularis GN=IscW_ISCW012299 PE=3 SV=1 - [B7QBE4_IXOSC]	0	0	5	6
B7QBH4	cAMP-dependent protein kinase type II regulatory subunit, putative OS=Ixodes scapularis GN=IscW_ISCW013063 PE=4 SV=1 - [B7QBH4_IXOSC]	2	0	2	2
B7QBI9	Gamma-butyrobetaine,2-oxoglutarate dioxygenase, putative OS=Ixodes scapularis GN=IscW_ISCW012481 PE=4 SV=1 - [B7QBI9_IXOSC]	4	2	9	10
B7QBM2	Dipeptidyl peptidase III, putative (Fragment) OS=Ixodes scapularis GN=IscW_ISCW013099 PE=4 SV=1 - [B7QBM2_IXOSC]	14	13	18	5
B7QBM3	39S ribosomal protein L49, putative OS=Ixodes scapularis GN=IscW_ISCW013100 PE=4 SV=1 - [B7QBM3_IXOSC]	0	0	0	2
B7QBM8	Enoyl-CoA hydratase, putative OS=Ixodes scapularis GN=IscW_ISCW012475 PE=3 SV=1 - [B7QBM8_IXOSC]	5	3	5	6
B7QBW1	Putative uncharacterized protein OS=Ixodes scapularis GN=IscW_ISCW012542 PE=4 SV=1 - [B7QBW1_IXOSC]	0	0	2	0
B7QBX3	Secreted protein, putative (Fragment) OS=Ixodes scapularis GN=IscW_ISCW012565 PE=4 SV=1 - [B7QBX3_IXOSC]	3	3	6	5
B7QBX6	Thimet oligopeptidase, putative (Fragment) OS=Ixodes scapularis GN=IscW_ISCW012570 PE=3 SV=1 - [B7QBX6_IXOSC]	4	5	7	2
B7QBX8	Vitellogenin receptor, putative (Fragment) OS=Ixodes scapularis GN=IscW_ISCW012572 PE=4 SV=1 - [B7QBX8_IXOSC]	5	4	4	0
B7QBY4	Protein LZIC, putative OS=Ixodes scapularis GN=IscW_ISCW012578 PE=4 SV=1 - [B7QBY4_IXOSC]	2	3	3	0
B7QBY6	Glyoxalase, putative OS=Ixodes scapularis GN=IscW_ISCW012580 PE=4 SV=1 - [B7QBY6_IXOSC]	2	0	0	3
B7QBZ0	65-kDa macrophage protein, putative (Fragment) OS=Ixodes scapularis GN=IscW_ISCW012584 PE=4 SV=1 - [B7QBZ0_IXOSC]	12	10	14	11
B7QBZ2	Phosphoglucomutase, putative OS=Ixodes scapularis GN=IscW_ISCW012586 PE=3 SV=1 - [B7QBZ2_IXOSC]	0	0	2	0
B7QC21	Annexin (Fragment) OS=Ixodes scapularis GN=IscW_ISCW012245 PE=3 SV=1 - [B7QC21_IXOSC]	4	4	3	3
B7QC33	Ubiquitin protein ligase, putative OS=Ixodes scapularis GN=IscW_ISCW011884 PE=3 SV=1 - [B7QIR19_Control3_IXOSC]	0	0	2	3
B7QC64	Glutathione S-transferase kappa, putative OS=Ixodes scapularis GN=IscW_ISCW022859 PE=4 SV=1 - [B7QC64_IXOSC]	0	2	6	6
B7QC85	Tumor rejection antigen (Gp96), putative (Fragment) OS=Ixodes scapularis GN=IscW_ISCW022766 PE=3 SV=1 - [B7QC85_IXOSC]	11	13	11	0
B7QCA2	Zinc finger protein, putative OS=Ixodes scapularis GN=IscW_ISCW013458 PE=4 SV=1 - [B7QCA2_IXOSC]	0	0	2	0
B7QCA7	Glucosidase II, putative (Fragment) OS=Ixodes scapularis GN=IscW_ISCW012920 PE=4 SV=1 - [B7QCA7_IXOSC]	10	10	9	0
B7QCA9	Calcium-dependent cysteine protease, putative OS=Ixodes scapularis GN=IscW_ISCW012923 PE=4 SV=1 - [B7QCA9_IXOSC]	2	2	6	0
B7QCB7	Vesicle coat complex COPI, beta' subunit, putative OS=Ixodes scapularis GN=IscW_ISCW022112 PE=4 SV=1 - [B7QCB7_IXOSC]	4	5	4	0
B7QCC7	2-hydroxyphytanoyl-CoA lyase, putative (Fragment) OS=Ixodes scapularis GN=IscW_ISCW012474 PE=4 SV=1 - [B7QCC7_IXOSC]	0	0	2	0
B7QCG1	cGMP-dependent protein kinase, putative OS=Ixodes scapularis GN=IscW_ISCW022217 PE=4 SV=1 - [B7QCG1_IXOSC]	0	3	0	0
B7QCG3	Putative uncharacterized protein OS=Ixodes scapularis GN=IscW_ISCW022220 PE=4 SV=1 - [B7QCG3_IXOSC]	0	0	2	0
B7QCH5	Coatomer subunit gamma (Fragment) OS=Ixodes scapularis GN=IscW_ISCW022475 PE=3 SV=1 - [B7QCH5_IXOSC]	11	5	9	0
B7QCK2	ATP synthase subunit alpha OS=Ixodes scapularis GN=IscW_ISCW011988 PE=3 SV=1 - [B7QCK2_IXOSC]	15	13	13	18
B7QCM5	Ribose-5-phosphate isomerase, putative (Fragment) OS=Ixodes scapularis GN=IscW_ISCW012092 PE=4 SV=1 - [B7QCM5_IXOSC]	0	0	0	2
B7QCS0	Vacuolar protein-sorting protein, putative OS=Ixodes scapularis GN=IscW_ISCW012741 PE=4 SV=1 - [B7QCS0_IXOSC]	0	0	0	3
B7QCT5	Adaptin ear-binding coat-associated protein, putative OS=Ixodes scapularis GN=IscW_ISCW012864 PE=4 SV=1 - [B7QCT5_IXOSC]	0	2	2	3
B7QCT9	UBX domain-containing protein, putative OS=Ixodes scapularis GN=IscW_ISCW011870 PE=4 SV=1 - [B7QCT9_IXOSC]	0	0	0	2
B7QCU0	CDK inhibitor P21 binding protein, putative OS=Ixodes scapularis GN=IscW_ISCW011871 PE=4 SV=1 - [B7QCU0_IXOSC]	2	2	4	2
B7QCU2	Small GTPase involved in nuclear protein import, putative OS=Ixodes scapularis GN=IscW_ISCW011873 PE=4 SV=1 - [B7QCU2_IXOSC]	2	3	3	0
B7QCU3	Abhydrolase domain-containing protein 14B, putative (Fragment) OS=Ixodes scapularis GN=IscW_ISCW011874 PE=4 SV=1 - [B7QCU3_IXOSC]	2	0	2	2
B7QCV6	Gamma-soluble NSF attachment protein, putative OS=Ixodes scapularis GN=IscW_ISCW012467 PE=4 SV=1 - [B7QCV6_IXOSC]	0	0	3	2
B7QCW0	Phosphoenolpyruvate carboxylase kinase, putative (Fragment) OS=Ixodes scapularis GN=IscW_ISCW022925 PE=4 SV=1 - [B7QCW0_IXOSC]	0	0	2	0
B7QCW2	ADP-ribosylation factor OS=Ixodes scapularis GN=IscW_ISCW022927 PE=3 SV=1 - [B7QCW2_IXOSC]	0	4	0	4
B7QD05	Flotillin-1, putative OS=Ixodes scapularis GN=IscW_ISCW022164 PE=4 SV=1 - [B7QD05_IXOSC]	7	6	4	7
B7QD13	Glutathione-dependent formaldehyde dehydrogenase, putative OS=Ixodes scapularis GN=IscW_ISCW022174 PE=3 SV=1 - [B7QD13_IXOSC]	2	0	3	5
B7QD15	Methionine aminopeptidase OS=Ixodes scapularis GN=IscW_ISCW022177 PE=3 SV=1 - [B7QD15_IXOSC]	6	6	7	4
B7QD28	Putative uncharacterized protein OS=Ixodes scapularis GN=IscW_ISCW013255 PE=4 SV=1 - [B7QD28_IXOSC]	3	3	7	0
B7QD33	Serine protease, putative OS=Ixodes scapularis GN=IscW_ISCW012429 PE=3 SV=1 - [B7QIR19_Infectada3_IXOSC]	0	0	3	3
B7QDA0	Cytochrome P450, putative OS=Ixodes scapularis GN=IscW_ISCW011997 PE=3 SV=1 - [B7QDA0_IXOSC]	0	3	4	4
B7QDA8	Aldehyde dehydrogenase, putative OS=Ixodes scapularis GN=IscW_ISCW022607 PE=3 SV=1 - [B7QDA8_IXOSC]	0	0	0	2
B7QDB0	Putative uncharacterized protein OS=Ixodes scapularis GN=IscW_ISCW022611 PE=4 SV=1 - [B7QDB0_IXOSC]	2	0	0	2
B7QDB1	Ubiquitin carboxyl-terminal hydrolase (Fragment) OS=Ixodes scapularis GN=IscW_ISCW022612 PE=3 SV=1 - [B7QDB1_IXOSC]	0	2	6	0
B7QDC5	Low-density lipoprotein receptor, putative (Fragment) OS=Ixodes scapularis GN=IscW_ISCW013413 PE=4 SV=1 - [B7QDC5_IXOSC]	0	0	2	0
B7QDE7	Mannosyl-oligosaccharide glucosidase, putative (Fragment) OS=Ixodes scapularis GN=IscW_ISCW022122 PE=4 SV=1 - [B7QDE7_IXOSC]	2	2	3	0
B7QDE8	Actin, putative OS=Ixodes scapularis GN=IscW_ISCW022123 PE=3 SV=1 - [B7QDE8_IXOSC]	3	2	5	6
B7QDF3	Enoyl-CoA hydratase, putative OS=Ixodes scapularis GN=IscW_ISCW022130 PE=4 SV=1 - [B7QDF3_IXOSC]	0	0	0	2
B7QDF5	Vacuolar H+-ATPase V1 sector, subunit B, putative OS=Ixodes scapularis GN=IscW_ISCW022132 PE=3 SV=1 - [B7QDF5_IXOSC]	9	10	12	12
B7QDI9	Proclotting enzyme, putative OS=Ixodes scapularis GN=IscW_ISCW013112 PE=3 SV=1 - [B7QDI9_IXOSC]	0	0	2	0
B7QDL0	Isoleucyl-tRNA synthetase, putative (Fragment) OS=Ixodes scapularis GN=IscW_ISCW013321 PE=3 SV=1 - [B7QDL0_IXOSC]	5	4	0	0
B7QDL3	TraB domain-containing protein, putative OS=Ixodes scapularis GN=IscW_ISCW013325 PE=4 SV=1 - [B7QDL3_IXOSC]	2	0	3	0
B7QDP5	Phosphatidylinositol transfer protein PDR16, putative (Fragment) OS=Ixodes scapularis GN=IscW_ISCW012683 PE=4 SV=1 - [B7QDP5_IXOSC]	0	0	4	5
B7QDQ3	Molecular chaperone, putative OS=Ixodes scapularis GN=IscW_ISCW013384 PE=3 SV=1 - [B7QDQ3_IXOSC]	2	4	6	7
B7QDS2	Matricellular protein osteonectin/SPARC/BM-40, putative OS=Ixodes scapularis GN=IscW_ISCW022231 PE=4 SV=1 - [B7QDS2_IXOSC]	2	2	3	0
B7QDS6	Cytidylate kinase, putative (Fragment) OS=Ixodes scapularis GN=IscW_ISCW012446 PE=3 SV=1 - [B7QDS6_IXOSC]	2	3	6	6
B7QDV1	Histone, putative OS=Ixodes scapularis GN=IscW_ISCW012234 PE=3 SV=1 - [B7QDV1_IXOSC]	2	2	2	2
B7QDY5	Protease, putative OS=Ixodes scapularis GN=IscW_ISCW022724 PE=4 SV=1 - [B7QDY5_IXOSC]	4	4	4	2
B7QDZ0	Serine/threonine-protein phosphatase OS=Ixodes scapularis GN=IscW_ISCW012293 PE=3 SV=1 - [B7QDZ0_IXOSC]	5	5	6	4
B7QE46	ATP synthase subunit beta OS=Ixodes scapularis GN=IscW_ISCW012509 PE=3 SV=1 - [B7QE46_IXOSC]	15	13	15	15
B7QE58	Glutaredoxin, GRX, putative OS=Ixodes scapularis GN=IscW_ISCW022680 PE=4 SV=1 - [B7QE58_IXOSC]	4	2	3	2
B7QE67	Proteasome subunit alpha type OS=Ixodes scapularis GN=IscW_ISCW012814 PE=3 SV=1 - [B7QE67_IXOSC]	0	0	0	4
B7QE70	mRNA cleavage factor I subunit, putative OS=Ixodes scapularis GN=IscW_ISCW011864 PE=4 SV=1 - [B7QE70_IXOSC]	2	2	3	3
B7QE88	Cytochrome P450, putative (Fragment) OS=Ixodes scapularis GN=IscW_ISCW013318 PE=3 SV=1 - [B7QE88_IXOSC]	0	0	0	2
B7QE90	Putative uncharacterized protein OS=Ixodes scapularis GN=IscW_ISCW022327 PE=4 SV=1 - [B7QE90_IXOSC]	0	0	3	3
B7QE91	Prefoldin, putative OS=Ixodes scapularis GN=IscW_ISCW022328 PE=4 SV=1 - [B7QE91_IXOSC]	3	2	3	4
B7QEE0	Hypoxia up-regulated protein, putative OS=Ixodes scapularis GN=IscW_ISCW012646 PE=3 SV=1 - [B7QEE0_IXOSC]	6	7	6	0
B7QEF1	VAMP-associated protein involved in inositol metabolism, putative OS=Ixodes scapularis GN=IscW_ISCW022270 PE=4 SV=1 - [B7QEF1_IXOSC]	6	7	5	6
B7QEG8	Putative uncharacterized protein OS=Ixodes scapularis GN=IscW_ISCW022261 PE=4 SV=1 - [B7QEG8_IXOSC]	0	0	0	2
B7QEH2	Putative uncharacterized protein OS=Ixodes scapularis GN=IscW_ISCW022265 PE=4 SV=1 - [B7QEH2_IXOSC]	0	2	0	0
B7QEI4	Putative uncharacterized protein (Fragment) OS=Ixodes scapularis GN=IscW_ISCW012825 PE=4 SV=1 - [B7QEI4_IXOSC]	0	0	2	0
B7QEI9	60S ribosomal protein L3, putative OS=Ixodes scapularis GN=IscW_ISCW012830 PE=3 SV=1 - [B7QEI9_IXOSC]	0	0	0	3
B7QEM2	Phospholipid scramblase 1, putative (Fragment) OS=Ixodes scapularis GN=IscW_ISCW011984 PE=4 SV=1 - [B7QEM2_IXOSC]	0	0	2	0
B7QEM6	NADH-ubiquinone oxidoreductase, NDUFS3/30 kDa subunit, putative OS=Ixodes scapularis GN=IscW_ISCW012366 PE=3 SV=1 - [B7QEM6_IXOSC]	0	0	0	4
B7QER9	DEAD box ATP-dependent RNA helicase, putative OS=Ixodes scapularis GN=IscW_ISCW013399 PE=3 SV=1 - [B7QER9_IXOSC]	0	0	0	7
B7QEV8	Pre-mRNA splicing factor, putative OS=Ixodes scapularis GN=IscW_ISCW022841 PE=4 SV=1 - [B7QEV8_IXOSC]	0	2	0	0
B7QEX7	Glutathione S-transferase, putative (Fragment) OS=Ixodes scapularis GN=IscW_ISCW024825 PE=4 SV=1 - [B7QEX7_IXOSC]	3	0	2	3
B7QF15	Inosine-uridine preferring nucleoside hydrolase, putative (Fragment) OS=Ixodes scapularis GN=IscW_ISCW013084 PE=4 SV=1 - [B7QF15_IXOSC]	0	0	0	2
B7QF31	Caspase, apoptotic cysteine protease, putative (Fragment) OS=Ixodes scapularis GN=IscW_ISCW013172 PE=3 SV=1 - [B7QF31_IXOSC]	2	0	4	3
B7QF39	Transcription factor Mbf1, putative OS=Ixodes scapularis GN=IscW_ISCW022655 PE=4 SV=1 - [B7QF39_IXOSC]	2	2	0	0
B7QF56	Dihydroxypolyprenylbenzoate methyltransferase, putative (Fragment) OS=Ixodes scapularis GN=IscW_ISCW013142 PE=4 SV=1 - [B7QF56_IXOSC]	2	3	5	5
B7QF74	Microsomal glutathione S-transferase, putative OS=Ixodes scapularis GN=IscW_ISCW012228 PE=4 SV=1 - [B7QF74_IXOSC]	0	0	0	2
B7QF86	ADP-ribosylation factor interacting protein, putative OS=Ixodes scapularis GN=IscW_ISCW022668 PE=4 SV=1 - [B7QF86_IXOSC]	3	2	2	4
B7QFB9	Putative uncharacterized protein OS=Ixodes scapularis GN=IscW_ISCW012032 PE=4 SV=1 - [B7QFB9_IXOSC]	0	0	0	2
B7QFD1	2-hydroxyphytanoyl-CoA lyase, putative OS=Ixodes scapularis GN=IscW_ISCW013248 PE=3 SV=1 - [B7QFD1_IXOSC]	0	0	3	2
B7QFE7	Putative uncharacterized protein OS=Ixodes scapularis GN=IscW_ISCW013337 PE=4 SV=1 - [B7QFE7_IXOSC]	0	0	2	0
B7QFF0	Vacuolar assembly/sorting protein DID2, putative OS=Ixodes scapularis GN=IscW_ISCW013340 PE=4 SV=1 - [B7QFF0_IXOSC]	2	2	0	0
B7QFI7	Cell division cycle regulator protein, putative OS=Ixodes scapularis GN=IscW_ISCW021899 PE=4 SV=1 - [B7QFI7_IXOSC]	0	0	2	4
B7QFL4	Ubiquinol cytochrome C reductase, subunit QCR7, putative OS=Ixodes scapularis GN=IscW_ISCW012532 PE=4 SV=1 - [B7QFL4_IXOSC]	0	0	2	2
B7QFL5	Putative uncharacterized protein OS=Ixodes scapularis GN=IscW_ISCW012533 PE=4 SV=1 - [B7QFL5_IXOSC]	2	2	2	0
B7QFL6	Aldehyde dehydrogenase, putative OS=Ixodes scapularis GN=IscW_ISCW012534 PE=3 SV=1 - [B7QFL6_IXOSC]	3	3	2	3
B7QFN5	ATP-dependent RNA helicase, putative OS=Ixodes scapularis GN=IscW_ISCW022028 PE=3 SV=1 - [B7QFN5_IXOSC]	0	2	0	2
B7QFN6	Proliferating cell nuclear antigen OS=Ixodes scapularis GN=IscW_ISCW022029 PE=3 SV=1 - [B7QFN6_IXOSC]	6	5	9	8
B7QFQ3	Cholinephosphate cytidylyltransferase, putative OS=Ixodes scapularis GN=IscW_ISCW012957 PE=4 SV=1 - [B7QFQ3_IXOSC]	0	0	0	2
B7QFR5	Putative uncharacterized protein (Fragment) OS=Ixodes scapularis GN=IscW_ISCW012350 PE=4 SV=1 - [B7QFR5_IXOSC]	2	0	2	0
B7QFT9	Lectin, putative OS=Ixodes scapularis GN=IscW_ISCW012623 PE=4 SV=1 - [B7QFT9_IXOSC]	3	2	4	5
B7QFX4	Mitogen-activated protein kinase, putative (Fragment) OS=Ixodes scapularis GN=IscW_ISCW021966 PE=4 SV=1 - [B7QFX4_IXOSC]	0	0	3	5
B7QFX7	RAB-9 and, putative OS=Ixodes scapularis GN=IscW_ISCW021969 PE=3 SV=1 - [B7QFX7_IXOSC]	7	7	7	9
B7QFY3	ADP-ribose pyrophosphatase, putative OS=Ixodes scapularis GN=IscW_ISCW021976 PE=4 SV=1 - [B7QFY3_IXOSC]	14	14	12	13
B7QG34	Ribosomal protein S26, putative OS=Ixodes scapularis GN=IscW_ISCW013037 PE=4 SV=1 - [B7QG34_IXOSC]	2	3	3	3
B7QG90	Kynurenine aminotransferase, putative (Fragment) OS=Ixodes scapularis GN=IscW_ISCW012664 PE=4 SV=1 - [B7QG90_IXOSC]	2	0	4	4
B7QGH2	Glutathione S-transferase, putative OS=Ixodes scapularis GN=IscW_ISCW022157 PE=3 SV=1 - [B7QGH2_IXOSC]	7	7	7	7
B7QGH7	Ataxin-10, putative OS=Ixodes scapularis GN=IscW_ISCW022385 PE=4 SV=1 - [B7QGH7_IXOSC]	0	0	0	3
B7QGI3	Putative uncharacterized protein OS=Ixodes scapularis GN=IscW_ISCW022391 PE=4 SV=1 - [B7QGI3_IXOSC]	3	3	2	3
B7QGI6	Putative uncharacterized protein OS=Ixodes scapularis GN=IscW_ISCW022396 PE=4 SV=1 - [B7QGI6_IXOSC]	2	2	4	4
B7QGI9	Protein phosphatase 2C zeta, putative (Fragment) OS=Ixodes scapularis GN=IscW_ISCW022400 PE=3 SV=1 - [B7QGI9_IXOSC]	2	0	0	0
B7QGJ0	tRNA pseudouridine synthase D, putative OS=Ixodes scapularis GN=IscW_ISCW022401 PE=3 SV=1 - [B7QGJ0_IXOSC]	2	0	3	0
B7QGL0	Arp2/3, putative OS=Ixodes scapularis GN=IscW_ISCW023170 PE=4 SV=1 - [B7QGL0_IXOSC]	4	5	6	9
B7QGL3	Ribosomal protein L37A, putative (Fragment) OS=Ixodes scapularis GN=IscW_ISCW023173 PE=4 SV=1 - [B7QGL3_IXOSC]	2	0	0	2
B7QGL9	Splicing factor SIR19_Control5, putative OS=Ixodes scapularis GN=IscW_ISCW023180 PE=4 SV=1 - [B7QGL9_IXOSC]	2	0	3	2
B7QGM0	Tar RNA-binding protein, putative (Fragment) OS=Ixodes scapularis GN=IscW_ISCW023181 PE=4 SV=1 - [B7QGM0_IXOSC]	0	0	3	3
B7QGS5	Isochorismatase domain-containing protein 2, putative (Fragment) OS=Ixodes scapularis GN=IscW_ISCW023227 PE=4 SV=1 - [B7QGS5_IXOSC]	0	0	2	2
B7QGT5	RAS, putative OS=Ixodes scapularis GN=IscW_ISCW014484 PE=4 SV=1 - [B7QGT5_IXOSC]	2	0	2	3
B7QGU6	Synaptobrevin, putative OS=Ixodes scapularis GN=IscW_ISCW013744 PE=4 SV=1 - [B7QGU6_IXOSC]	0	0	0	2
B7QGY5	Serine/threonine-protein phosphatase OS=Ixodes scapularis GN=IscW_ISCW014549 PE=3 SV=1 - [B7QGY5_IXOSC]	0	0	4	7
B7QGZ9	Secreted protein, putative OS=Ixodes scapularis GN=IscW_ISCW015035 PE=3 SV=1 - [B7QGZ9_IXOSC]	3	3	3	7
B7QH45	Trafficking protein particle complex subunit, putative OS=Ixodes scapularis GN=IscW_ISCW024846 PE=4 SV=1 - [B7QH45_IXOSC]	0	3	0	0
B7QH49	Vesicle coat complex COPI, epsilon subunit, putative OS=Ixodes scapularis GN=IscW_ISCW013589 PE=4 SV=1 - [B7QH49_IXOSC]	0	2	0	3
B7QH59	Nuclear distribution protein NUDC, putative (Fragment) OS=Ixodes scapularis GN=IscW_ISCW023813 PE=4 SV=1 - [B7QH59_IXOSC]	3	6	8	9
B7QH63	Putative uncharacterized protein OS=Ixodes scapularis GN=IscW_ISCW014082 PE=4 SV=1 - [B7QH63_IXOSC]	0	3	0	2
B7QH73	Putative uncharacterized protein OS=Ixodes scapularis GN=IscW_ISCW023584 PE=4 SV=1 - [B7QH73_IXOSC]	4	3	4	4
B7QH74	GTP-binding protein DRG2, putative OS=Ixodes scapularis GN=IscW_ISCW023585 PE=4 SV=1 - [B7QH74_IXOSC]	0	3	5	4
B7QH75	Glycerol-3-phosphate cytidylyltransferase, putative (Fragment) OS=Ixodes scapularis GN=IscW_ISCW023586 PE=4 SV=1 - [B7QH75_IXOSC]	0	0	2	3
B7QHA0	Helicase, putative (Fragment) OS=Ixodes scapularis GN=IscW_ISCW023393 PE=4 SV=1 - [B7QHA0_IXOSC]	0	2	0	0
B7QHB7	DNAJ protein, putative OS=Ixodes scapularis GN=IscW_ISCW013814 PE=4 SV=1 - [B7QHB7_IXOSC]	0	0	0	2
B7QHE2	Syntaxin, putative (Fragment) OS=Ixodes scapularis GN=IscW_ISCW014129 PE=4 SV=1 - [B7QHE2_IXOSC]	4	4	6	5
B7QHL4	Ubiquitin fusion-degradation protein, putative OS=Ixodes scapularis GN=IscW_ISCW013756 PE=4 SV=1 - [B7QHL4_IXOSC]	0	0	2	2
B7QHP3	Serine-threonine phosphatase 2A, catalytic subunit, putative (Fragment) OS=Ixodes scapularis GN=IscW_ISCW013839 PE=4 SV=1 - [B7QHP3_IXOSC]	0	0	3	0
B7QHP5	Der_and-312 phosphate carrier protein, putative OS=Ixodes scapularis GN=IscW_ISCW014488 PE=3 SV=1 - [B7QHP5_IXOSC]	3	0	5	6
B7QHR9	Phenylalanyl-tRNA synthetase beta chain, putative (Fragment) OS=Ixodes scapularis GN=IscW_ISCW015011 PE=4 SV=1 - [B7QHR9_IXOSC]	2	2	4	3
B7QHS0	Flotillin, putative OS=Ixodes scapularis GN=IscW_ISCW015012 PE=4 SV=1 - [B7QHS0_IXOSC]	4	4	5	8
B7QHS7	RAS-related protein, putative (Fragment) OS=Ixodes scapularis GN=IscW_ISCW013805 PE=3 SV=1 - [B7QHS7_IXOSC]	0	0	2	5
B7QHT2	Profilin (Fragment) OS=Ixodes scapularis GN=IscW_ISCW023148 PE=3 SV=1 - [B7QHT2_IXOSC]	4	3	4	4
B7QHT5	Replication factor C, subunit RFC4, putative OS=Ixodes scapularis GN=IscW_ISCW023151 PE=4 SV=1 - [B7QHT5_IXOSC]	3	2	3	3
B7QHT6	DNA replication licensing factor, putative (Fragment) OS=Ixodes scapularis GN=IscW_ISCW023152 PE=3 SV=1 - [B7QHT6_IXOSC]	0	0	5	0
B7QHX8	Nuclear pore complex protein Nup93, putative OS=Ixodes scapularis GN=IscW_ISCW023557 PE=4 SV=1 - [B7QHX8_IXOSC]	0	2	2	0
B7QHY9	Vacuolar proton ATPase, putative OS=Ixodes scapularis GN=IscW_ISCW023371 PE=4 SV=1 - [B7QHY9_IXOSC]	2	0	0	0
B7QI01	Hsp90 protein, putative OS=Ixodes scapularis GN=IscW_ISCW014265 PE=3 SV=1 - [B7QI01_IXOSC]	23	24	20	9
B7QI20	Putative uncharacterized protein (Fragment) OS=Ixodes scapularis GN=IscW_ISCW014414 PE=4 SV=1 - [B7QI20_IXOSC]	0	0	0	3
B7QI43	Dehydrogenase, putative OS=Ixodes scapularis GN=IscW_ISCW014201 PE=3 SV=1 - [B7QI43_IXOSC]	0	0	0	2
B7QI51	Serine palmitoyltransferase, putative OS=Ixodes scapularis GN=IscW_ISCW014209 PE=3 SV=1 - [B7QI51_IXOSC]	0	0	2	0
B7QI53	Apoptosis-promoting RNA-binding protein TIA-1/TIAR, putative OS=Ixodes scapularis GN=IscW_ISCW014211 PE=4 SV=1 - [B7QI53_IXOSC]	12	9	14	0
B7QI59	Suppressor of G2 allele of skp1, putative (Fragment) OS=Ixodes scapularis GN=IscW_ISCW023717 PE=4 SV=1 - [B7QI59_IXOSC]	2	0	2	0
B7QI66	Ldl receptor adaptor protein, putative OS=Ixodes scapularis GN=IscW_ISCW013818 PE=4 SV=1 - [B7QI66_IXOSC]	0	0	0	3
B7QIB7	Mitogen-activated protein kinase, putative (Fragment) OS=Ixodes scapularis GN=IscW_ISCW023655 PE=4 SV=1 - [B7QIB7_IXOSC]	3	0	7	6
B7QIC3	Gamma-interferon inducible lysosomal thiol reductase, putative (Fragment) OS=Ixodes scapularis GN=IscW_ISCW014730 PE=4 SV=1 - [B7QIIR19_Control_IXOSC]	0	0	2	3
B7QIE6	Secreted protein, putative OS=Ixodes scapularis GN=IscW_ISCW014557 PE=4 SV=1 - [B7QIE6_IXOSC]	2	3	3	0
B7QIE9	Nudix hydrolase, putative OS=Ixodes scapularis GN=IscW_ISCW014560 PE=3 SV=1 - [B7QIE9_IXOSC]	0	0	0	2
B7QIF6	Golgi protein, putative (Fragment) OS=Ixodes scapularis GN=IscW_ISCW014567 PE=4 SV=1 - [B7QIF6_IXOSC]	0	0	2	2
B7QIG1	Splicing factor, putative (Fragment) OS=Ixodes scapularis GN=IscW_ISCW014573 PE=4 SV=1 - [B7QIG1_IXOSC]	4	3	3	3
B7QIG2	Phosphomannomutase, putative OS=Ixodes scapularis GN=IscW_ISCW014574 PE=4 SV=1 - [B7QIG2_IXOSC]	3	0	2	3
B7QIG3	Electron transfer flavoprotein, alpha subunit, putative (Fragment) OS=Ixodes scapularis GN=IscW_ISCW014575 PE=4 SV=1 - [B7QIG3_IXOSC]	6	7	8	9
B7QIG4	Asparaginyl-tRNA synthetase, putative OS=Ixodes scapularis GN=IscW_ISCW014576 PE=3 SV=1 - [B7QIG4_IXOSC]	4	4	6	6
B7QII6	Translation initiation factor 3, subunit B, putative OS=Ixodes scapularis GN=IscW_ISCW014933 PE=4 SV=1 - [B7QII6_IXOSC]	2	0	0	0
B7QII8	Abhydrolase domain-containing protein, putative OS=Ixodes scapularis GN=IscW_ISCW014936 PE=4 SV=1 - [B7QII8_IXOSC]	4	3	5	5
B7QIJ3	Quinone oxidoreductase, putative (Fragment) OS=Ixodes scapularis GN=IscW_ISCW023109 PE=4 SV=1 - [B7QIJ3_IXOSC]	7	7	10	10
B7QIK5	Mitochondrial import inner membrane translocase, subunit TIM44, putative OS=Ixodes scapularis GN=IscW_ISCW023127 PE=4 SV=1 - [B7QIK5_IXOSC]	0	0	3	4
B7QIM1	Putative uncharacterized protein OS=Ixodes scapularis GN=IscW_ISCW014020 PE=4 SV=1 - [B7QIM1_IXOSC]	0	0	0	2
B7QIN6	Sorting nexin 9 variant, putative (Fragment) OS=Ixodes scapularis GN=IscW_ISCW013555 PE=4 SV=1 - [B7QIN6_IXOSC]	3	0	4	2
B7QIP4	4SNc-Tudor domain protein, putative OS=Ixodes scapularis GN=IscW_ISCW014289 PE=4 SV=1 - [B7QIP4_IXOSC]	16	14	11	0
B7QIP7	Tumor susceptibility protein, putative (Fragment) OS=Ixodes scapularis GN=IscW_ISCW014292 PE=4 SV=1 - [B7QIP7_IXOSC]	2	4	4	3
B7QIQ7	Aldehyde dehydrogenase, putative OS=Ixodes scapularis GN=IscW_ISCW014613 PE=3 SV=1 - [B7QIQ7_IXOSC]	7	7	8	9
B7QIS3	3-hydroxyacyl-CoA dehydrogenase, putative OS=Ixodes scapularis GN=IscW_ISCW014460 PE=4 SV=1 - [B7QIS3_IXOSC]	3	5	5	5
B7QIS7	Esterase D, putative OS=Ixodes scapularis GN=IscW_ISCW023289 PE=4 SV=1 - [B7QIS7_IXOSC]	6	4	6	8
B7QIT3	Putative uncharacterized protein OS=Ixodes scapularis GN=IscW_ISCW023296 PE=4 SV=1 - [B7QIT3_IXOSC]	3	3	0	0
B7QJ15	Protein kinase, putative OS=Ixodes scapularis GN=IscW_ISCW014734 PE=4 SV=1 - [B7QJ15_IXOSC]	0	0	3	4
B7QJ21	Chaperonin complex component, TCP-1 eta subunit, putative OS=Ixodes scapularis GN=IscW_ISCW023397 PE=3 SV=1 - [B7QJ21_IXOSC]	10	8	13	13
B7QJ34	OTU domain, ubiquitin aldehyde binding protein, putative OS=Ixodes scapularis GN=IscW_ISCW023231 PE=4 SV=1 - [B7QJ34_IXOSC]	2	4	5	8
B7QJ52	Transcriptional regulator DJ-1, putative OS=Ixodes scapularis GN=IscW_ISCW014259 PE=4 SV=1 - [B7QJ52_IXOSC]	2	0	3	2
B7QJ79	Replication factor C, subunit RFC2, putative OS=Ixodes scapularis GN=IscW_ISCW022932 PE=4 SV=1 - [B7QJ79_IXOSC]	0	0	4	3
B7QJF1	Serpin-8, putative OS=Ixodes scapularis GN=IscW_ISCW014652 PE=3 SV=1 - [B7QJF1_IXOSC]	4	4	5	4
B7QJH6	Alpha-actinin, putative OS=Ixodes scapularis GN=IscW_ISCW013566 PE=4 SV=1 - [B7QJH6_IXOSC]	11	10	20	0
B7QJI4	Acetyl-CoA hydrolase, putative OS=Ixodes scapularis GN=IscW_ISCW023591 PE=4 SV=1 - [B7QJI4_IXOSC]	4	3	7	6
B7QJN6	Translation initiation factor 3, subunit E, putative OS=Ixodes scapularis GN=IscW_ISCW023004 PE=4 SV=1 - [B7QJN6_IXOSC]	3	2	3	3
B7QJP3	Cytochrome P450, putative OS=Ixodes scapularis GN=IscW_ISCW022947 PE=3 SV=1 - [B7QJP3_IXOSC]	3	3	2	5
B7QJR4	Inositol triphosphate 3-kinase C, putative OS=Ixodes scapularis GN=IscW_ISCW014946 PE=4 SV=1 - [B7QJR4_IXOSC]	0	0	3	3
B7QJT0	Rho guanine nucleotide exchange factor, putative (Fragment) OS=Ixodes scapularis GN=IscW_ISCW014238 PE=4 SV=1 - [B7QJT0_IXOSC]	2	0	0	0
B7QJT5	Putative uncharacterized protein OS=Ixodes scapularis GN=IscW_ISCW014003 PE=4 SV=1 - [B7QJT5_IXOSC]	0	2	0	0
B7QJU2	THUMPIR19_Infectada protein, putative (Fragment) OS=Ixodes scapularis GN=IscW_ISCW014997 PE=4 SV=1 - [B7QJU2_IXOSC]	4	0	4	2
B7QJX9	Tnf receptor-associated factor, putative OS=Ixodes scapularis GN=IscW_ISCW014589 PE=4 SV=1 - [B7QJX9_IXOSC]	0	0	4	0
B7QJZ7	ATP synthase gamma chain (Fragment) OS=Ixodes scapularis GN=IscW_ISCW023477 PE=3 SV=1 - [B7QJZ7_IXOSC]	3	2	3	3
B7QK06	Putative uncharacterized protein OS=Ixodes scapularis GN=IscW_ISCW013652 PE=4 SV=1 - [B7QK06_IXOSC]	2	0	0	2
B7QK13	Calcyclin-binding protein CacyBP, putative OS=Ixodes scapularis GN=IscW_ISCW013691 PE=4 SV=1 - [B7QK13_IXOSC]	2	2	3	3
B7QK14	Vacuolar H+-ATPase V1 sector, subunit G, putative OS=Ixodes scapularis GN=IscW_ISCW013692 PE=4 SV=1 - [B7QK14_IXOSC]	0	0	2	2
B7QK18	Innexin, putative OS=Ixodes scapularis GN=IscW_ISCW013696 PE=4 SV=1 - [B7QK18_IXOSC]	0	0	2	0
B7QK39	Sirtuin type, putative OS=Ixodes scapularis GN=IscW_ISCW023257 PE=4 SV=1 - [B7QK39_IXOSC]	2	0	2	0
B7QK46	Glutaminyl cyclase, putative OS=Ixodes scapularis GN=IscW_ISCW023264 PE=4 SV=1 - [B7QK46_IXOSC]	0	0	2	0
B7QK55	Alternative splicing factor SRp55/B52/SRp75, putative (Fragment) OS=Ixodes scapularis GN=IscW_ISCW014220 PE=4 SV=1 - [B7QK55_IXOSC]	0	0	2	0
B7QK99	Signal recognition particle receptor, beta subunit, putative OS=Ixodes scapularis GN=IscW_ISCW013711 PE=4 SV=1 - [B7QK99_IXOSC]	0	0	2	2
B7QKD3	Huntingtin interacting protein, putative OS=Ixodes scapularis GN=IscW_ISCW023307 PE=4 SV=1 - [B7QKIR19_Infectada_IXOSC]	5	2	0	0
B7QKF8	Alternative splicing factor ASF/SF2, putative OS=Ixodes scapularis GN=IscW_ISCW014398 PE=4 SV=1 - [B7QKF8_IXOSC]	2	2	3	4
B7QKG0	Putative uncharacterized protein OS=Ixodes scapularis GN=IscW_ISCW014400 PE=4 SV=1 - [B7QKG0_IXOSC]	0	0	3	2
B7QKG1	Phosphoglycerate mutase, putative (Fragment) OS=Ixodes scapularis GN=IscW_ISCW014401 PE=4 SV=1 - [B7QKG1_IXOSC]	0	0	0	2
B7QKK9	Vacuolar H+-ATPase V1 sector, subunit H, putative (Fragment) OS=Ixodes scapularis GN=IscW_ISCW013948 PE=4 SV=1 - [B7QKK9_IXOSC]	0	0	4	4
B7QKM7	Protein BRE, putative OS=Ixodes scapularis GN=IscW_ISCW014451 PE=4 SV=1 - [B7QKM7_IXOSC]	0	0	2	0
B7QKP2	Ubiquinol cytochrome C reductase, subunit RIP1, putative OS=Ixodes scapularis GN=IscW_ISCW014071 PE=4 SV=1 - [B7QKP2_IXOSC]	2	0	0	2
B7QKP5	Carnitine palmitoyltransferase II, putative (Fragment) OS=Ixodes scapularis GN=IscW_ISCW023345 PE=3 SV=1 - [B7QKP5_IXOSC]	5	7	6	6
B7QKR2	Beta-catenin-like repeats containing protein, putative OS=Ixodes scapularis GN=IscW_ISCW014739 PE=4 SV=1 - [B7QKR2_IXOSC]	0	0	2	2
B7QKV9	Putative uncharacterized protein (Fragment) OS=Ixodes scapularis GN=IscW_ISCW013820 PE=4 SV=1 - [B7QKV9_IXOSC]	0	0	0	2
B7QKW5	Disintegrin-metalloprotease, putative OS=Ixodes scapularis GN=IscW_ISCW014660 PE=4 SV=1 - [B7QKW5_IXOSC]	0	0	2	0
B7QKW6	Vesicle coat complex COPI, beta' subunit, putative (Fragment) OS=Ixodes scapularis GN=IscW_ISCW014661 PE=4 SV=1 - [B7QKW6_IXOSC]	0	0	0	3
B7QKW7	Putative uncharacterized protein OS=Ixodes scapularis GN=IscW_ISCW014663 PE=4 SV=1 - [B7QKW7_IXOSC]	0	2	0	3
B7QL02	Peptidyl-prolyl cis-trans isomerase (Fragment) OS=Ixodes scapularis GN=IscW_ISCW013830 PE=4 SV=1 - [B7QL02_IXOSC]	0	0	2	2
B7QL12	Glycyl-tRNA synthetase, putative OS=Ixodes scapularis GN=IscW_ISCW014402 PE=4 SV=1 - [B7QL12_IXOSC]	6	4	9	0
B7QL44	Armadillo repeat-containing protein, putative OS=Ixodes scapularis GN=IscW_ISCW014364 PE=4 SV=1 - [B7QL44_IXOSC]	0	0	0	2
B7QL45	La/SS-B, putative (Fragment) OS=Ixodes scapularis GN=IscW_ISCW014366 PE=4 SV=1 - [B7QL45_IXOSC]	4	4	3	3
B7QL56	DNA replication licensing factor, putative (Fragment) OS=Ixodes scapularis GN=IscW_ISCW023354 PE=3 SV=1 - [B7QL56_IXOSC]	5	6	10	0
B7QL57	Adenylyl cyclase-associated protein OS=Ixodes scapularis GN=IscW_ISCW023355 PE=3 SV=1 - [B7QL57_IXOSC]	11	8	6	10
B7QL68	Eukaryotic translation initiation factor, putative OS=Ixodes scapularis GN=IscW_ISCW013537 PE=4 SV=1 - [B7QL68_IXOSC]	3	0	4	3
B7QLA4	Phosphatidylethanolamine-binding protein, putative OS=Ixodes scapularis GN=IscW_ISCW014710 PE=4 SV=1 - [B7QLA4_IXOSC]	0	0	2	2
B7QLA9	Hyaluronoglucosaminidase, putative OS=Ixodes scapularis GN=IscW_ISCW014717 PE=4 SV=1 - [B7QLA9_IXOSC]	0	0	3	0
B7QLB0	Aspartate aminotransferase, putative OS=Ixodes scapularis GN=IscW_ISCW014718 PE=4 SV=1 - [B7QLB0_IXOSC]	3	0	4	6
B7QLE3	Protein kinase C substrate, 80 KD protein, heavy chain, putative OS=Ixodes scapularis GN=IscW_ISCW013550 PE=4 SV=1 - [B7QLE3_IXOSC]	3	4	7	0
B7QLH6	Glucose-6-phosphate isomerase OS=Ixodes scapularis GN=IscW_ISCW014868 PE=3 SV=1 - [B7QLH6_IXOSC]	7	8	14	15
B7QLH9	Acyl-CoA synthetase, putative OS=Ixodes scapularis GN=IscW_ISCW014871 PE=4 SV=1 - [B7QLH9_IXOSC]	2	0	4	0
B7QLI1	Vacuolar sorting protein, putative (Fragment) OS=Ixodes scapularis GN=IscW_ISCW014873 PE=4 SV=1 - [B7QLI1_IXOSC]	4	5	10	0
B7QLI8	Tyrosine aminotransferase, putative (Fragment) OS=Ixodes scapularis GN=IscW_ISCW013629 PE=4 SV=1 - [B7QLI8_IXOSC]	4	4	5	6
B7QLK0	RNA binding motif-containing protein, putative OS=Ixodes scapularis GN=IscW_ISCW015020 PE=4 SV=1 - [B7QLK0_IXOSC]	4	5	0	0
B7QLK2	mRNA splicing factor, putative OS=Ixodes scapularis GN=IscW_ISCW015022 PE=4 SV=1 - [B7QLK2_IXOSC]	0	0	0	3
B7QLN1	Fidipidine, putative (Fragment) OS=Ixodes scapularis GN=IscW_ISCW023539 PE=4 SV=1 - [B7QLN1_IXOSC]	0	0	2	2
B7QLQ7	Leucine aminopeptidase, putative OS=Ixodes scapularis GN=IscW_ISCW023735 PE=4 SV=1 - [B7QLQ7_IXOSC]	4	4	7	8
B7QLT1	NADH dehydrogenase, putative OS=Ixodes scapularis GN=IscW_ISCW013963 PE=4 SV=1 - [B7QLT1_IXOSC]	2	0	0	2
B7QLU2	20-hydroxysteroid dehydrogenase, putative OS=Ixodes scapularis GN=IscW_ISCW014791 PE=3 SV=1 - [B7QLU2_IXOSC]	0	3	0	3
B7QLY1	60S ribosomal protein L13 OS=Ixodes scapularis GN=IscW_ISCW023068 PE=3 SV=1 - [B7QLY1_IXOSC]	0	0	2	3
B7QLY6	Nucleoside diphosphate kinase OS=Ixodes scapularis GN=IscW_ISCW023074 PE=3 SV=1 - [B7QLY6_IXOSC]	3	3	5	5
B7QLY8	Ribosomal protein L3, putative OS=Ixodes scapularis GN=IscW_ISCW023076 PE=3 SV=1 - [B7QLY8_IXOSC]	3	4	6	7
B7QLZ2	Purple acid phosphatase, putative OS=Ixodes scapularis GN=IscW_ISCW023080 PE=4 SV=1 - [B7QLZ2_IXOSC]	0	0	2	0
B7QLZ3	Mitogen-activated protein kinase kinase MKK4, putative (Fragment) OS=Ixodes scapularis GN=IscW_ISCW023081 PE=4 SV=1 - [B7QLZ3_IXOSC]	0	0	0	2
B7QLZ5	40S ribosomal protein S9, putative OS=Ixodes scapularis GN=IscW_ISCW023083 PE=3 SV=1 - [B7QLZ5_IXOSC]	8	10	8	8
B7QM06	Prefoldin, putative OS=Ixodes scapularis GN=IscW_ISCW013910 PE=4 SV=1 - [B7QM06_IXOSC]	0	0	3	3
B7QMD6	Transaldolase, putative OS=Ixodes scapularis GN=IscW_ISCW023506 PE=3 SV=1 - [B7QMD6_IXOSC]	5	7	6	6
B7QMF1	Reductase, putative (Fragment) OS=Ixodes scapularis GN=IscW_ISCW023460 PE=4 SV=1 - [B7QMF1_IXOSC]	0	2	2	3
B7QMH2	Sulfotransferase, putative OS=Ixodes scapularis GN=IscW_ISCW023187 PE=4 SV=1 - [B7QMH2_IXOSC]	0	0	3	4
B7QMI2	Glutathione S-transferase, putative (Fragment) OS=Ixodes scapularis GN=IscW_ISCW023198 PE=3 SV=1 - [B7QMI2_IXOSC]	3	6	5	5
B7QMI9	Sec61 protein translocation complex beta-subunit, putative OS=Ixodes scapularis GN=IscW_ISCW014037 PE=4 SV=1 - [B7QMI9_IXOSC]	0	0	2	2
B7QMJ0	Importin beta, nuclear transport factor, putative OS=Ixodes scapularis GN=IscW_ISCW014038 PE=4 SV=1 - [B7QMJ0_IXOSC]	2	3	0	0
B7QMM5	Golgi vesicular membrane trafficking protein p18 OS=Ixodes scapularis GN=IscW_ISCW015299 PE=4 SV=1 - [B7QMM5_IXOSC]	0	0	0	2
B7QMM9	Polyadenylate-binding protein-interacting protein, putative OS=Ixodes scapularis GN=IscW_ISCW015303 PE=4 SV=1 - [B7QMM9_IXOSC]	2	0	5	4
B7QMR3	Putative uncharacterized protein OS=Ixodes scapularis GN=IscW_ISCW023909 PE=4 SV=1 - [B7QMR3_IXOSC]	5	4	3	3
B7QMS7	Hydroxymethylglutaryl-CoA lyase, putative (Fragment) OS=Ixodes scapularis GN=IscW_ISCW015386 PE=4 SV=1 - [B7QMS7_IXOSC]	2	0	0	2
B7QMT4	40S ribosomal protein S8 OS=Ixodes scapularis GN=IscW_ISCW015393 PE=3 SV=1 - [B7QMT4_IXOSC]	7	7	8	7
B7QMU4	29 kDa ribonucleoprotein B, putative OS=Ixodes scapularis GN=IscW_ISCW015373 PE=4 SV=1 - [B7QMU4_IXOSC]	0	0	3	3
B7QMV1	Elongation factor, putative OS=Ixodes scapularis GN=IscW_ISCW015380 PE=4 SV=1 - [B7QMV1_IXOSC]	18	18	18	3
B7QMW0	Fatty acid-binding protein FABP, putative OS=Ixodes scapularis GN=IscW_ISCW015316 PE=3 SV=1 - [B7QMW0_IXOSC]	8	7	7	8
B7QN06	Cullin, putative (Fragment) OS=Ixodes scapularis GN=IscW_ISCW023865 PE=3 SV=1 - [B7QN06_IXOSC]	0	2	2	0
B7QN08	Putative uncharacterized protein OS=Ixodes scapularis GN=IscW_ISCW023867 PE=4 SV=1 - [B7QN08_IXOSC]	3	3	2	0
B7QN17	Thioredoxin-dependent peroxide reductase OS=Ixodes scapularis GN=IscW_ISCW015321 PE=4 SV=1 - [B7QN17_IXOSC]	5	5	5	5
B7QN48	Mannose-6-phosphate/insulin receptor type II, putative OS=Ixodes scapularis GN=IscW_ISCW023887 PE=4 SV=1 - [B7QN48_IXOSC]	3	2	2	2
B7QN90	Protein-tyrosine-phosphatase, putative (Fragment) OS=Ixodes scapularis GN=IscW_ISCW015354 PE=4 SV=1 - [B7QN90_IXOSC]	2	2	2	2
B7QN92	GDP-mannose pyrophosphorylase, putative OS=Ixodes scapularis GN=IscW_ISCW015357 PE=4 SV=1 - [B7QN92_IXOSC]	0	0	0	4
B7QNA7	Kif23 protein, putative OS=Ixodes scapularis GN=IscW_ISCW015412 PE=3 SV=1 - [B7QNA7_IXOSC]	0	0	2	0
B7QNF4	RNA binding protein, putative OS=Ixodes scapularis GN=IscW_ISCW015311 PE=4 SV=1 - [B7QNF4_IXOSC]	0	0	2	0
B7QNF9	Signal recognition particle receptor, alpha subunit, putative OS=Ixodes scapularis GN=IscW_ISCW015342 PE=4 SV=1 - [B7QNF9_IXOSC]	0	0	2	0
B7QNG3	GDP-fucose protein O-fucosyltransferase, putative OS=Ixodes scapularis GN=IscW_ISCW015119 PE=4 SV=1 - [B7QNG3_IXOSC]	0	0	0	2
B7QNG6	Ubiquitin-activating enzyme, putative OS=Ixodes scapularis GN=IscW_ISCW015506 PE=4 SV=1 - [B7QNG6_IXOSC]	0	0	2	4
B7QNH5	DPY-30 protein, putative OS=Ixodes scapularis GN=IscW_ISCW015178 PE=4 SV=1 - [B7QNH5_IXOSC]	0	0	3	2
B7QNJ1	Putative uncharacterized protein OS=Ixodes scapularis GN=IscW_ISCW023915 PE=4 SV=1 - [B7QNJ1_IXOSC]	2	0	12	8
B7QNJ9	Carbonic anhydrase, putative OS=Ixodes scapularis GN=IscW_ISCW015100 PE=4 SV=1 - [B7QNJ9_IXOSC]	2	0	2	2
B7QNK0	Exosomal 3'-5' exoribonuclease complex, subunit Rrp42, putative OS=Ixodes scapularis GN=IscW_ISCW015101 PE=4 SV=1 - [B7QNK0_IXOSC]	2	2	0	0
B7QNN4	Protein arginine N-methyltransferase PRMT1, putative OS=Ixodes scapularis GN=IscW_ISCW023973 PE=4 SV=1 - [B7QNN4_IXOSC]	11	12	12	14
B7QNN5	Putative uncharacterized protein OS=Ixodes scapularis GN=IscW_ISCW023976 PE=4 SV=1 - [B7QNN5_IXOSC]	0	0	0	3
B7QNP9	tRNA synthetases class II, putative (Fragment) OS=Ixodes scapularis GN=IscW_ISCW015137 PE=4 SV=1 - [B7QNP9_IXOSC]	0	0	0	3
B7QNQ7	BRO1 domain-containing protein BROX, putative OS=Ixodes scapularis GN=IscW_ISCW015146 PE=4 SV=1 - [B7QNQ7_IXOSC]	0	0	2	2
B7QNR8	Importin beta, nuclear transport factor, putative OS=Ixodes scapularis GN=IscW_ISCW015464 PE=4 SV=1 - [B7QNR8_IXOSC]	5	5	3	0
B7QNU0	Enoyl-CoA isomerase, putative (Fragment) OS=Ixodes scapularis GN=IscW_ISCW023956 PE=4 SV=1 - [B7QNU0_IXOSC]	0	0	3	4
B7QNV3	Putative uncharacterized protein OS=Ixodes scapularis GN=IscW_ISCW015265 PE=3 SV=1 - [B7QNV3_IXOSC]	0	0	0	2
B7QNV8	Putative uncharacterized protein OS=Ixodes scapularis GN=IscW_ISCW015529 PE=4 SV=1 - [B7QNV8_IXOSC]	0	0	5	0
B7QNW0	Protein required for fusion of vesicles in vesicular transport, alpha-SNAP, putative OS=Ixodes scapularis GN=IscW_ISCW015531 PE=4 SV=1 - [B7QNW0_IXOSC]	4	3	6	10
B7SP53	Ribosomal protein L38 OS=Dermacentor variabilis PE=3 SV=1 - [B7SP53_DERVA]	2	2	2	2
B7SP55	Ribosomal protein L31 OS=Dermacentor variabilis PE=2 SV=1 - [B7SP55_DERVA]	3	3	0	3
B9UNL8	Cytoplasmic aconitase/iron-regulatory protein OS=Ixodes ricinus PE=2 SV=1 - [B9UNL8_IXORI]	10	8	10	0
C1BU48	Ras-related protein ORAB-1 OS=Lepeophtheirus salmonis GN=RAB1 PE=2 SV=1 - [C1BU48_9MAXI]	0	4	4	5
C1BU91	Ras-like protein OS=Lepeophtheirus salmonis GN=RAS PE=2 SV=1 - [C1BU91_9MAXI]	0	2	0	0
C4MX30	90 kDa heat shock protein OS=Eriocheir sinensis PE=2 SV=1 - [C4MX30_ERISI]	0	0	9	0
C4WVT1	ACYPI001339 protein OS=Acyrthosiphon pisum GN=ACYPI001339 PE=2 SV=1 - [C4WVT1_ACYPI]	0	0	2	3
C9W1B9	40S ribosomal protein S10 OS=Rhipicephalus sanguineus PE=2 SV=1 - [C9W1B9_RHISA]	5	4	5	5
C9W1T7	60S ribosomal protein L35-like protein (Fragment) OS=Rhipicephalus sanguineus PE=2 SV=1 - [C9W1T7_RHISA]	2	3	0	0
D0UL93	Histone deacetylase (Fragment) OS=Amblyomma sp. 'Amb2' PE=2 SV=1 - [D0UL93_9ACAR]	0	0	2	0
D0UPB9	Syntaxin (Fragment) OS=Amblyomma sp. 'Amb2' PE=2 SV=1 - [D0UPB9_9ACAR]	0	0	2	3
D2A5H8	Phosphoglycerate kinase OS=Tribolium castaneum GN=GLEAN_15540 PE=3 SV=1 - [D2A5H8_TRICA]	3	3	0	4
D3XLC4	Glycerol-3-phosphate dehydrogenase OS=Ixodes ricinus PE=2 SV=1 - [IR19_InfectadaXLC4_IXORI]	9	9	13	15
D4P6W9	Isocitrate dehydrogenase (Fragment) OS=Theria rupicapraria GN=IDH PE=3 SV=1 - [D4P6W9_9NEOP]	4	0	0	0
D5KXW7	Heat shock protein 90 OS=Nilaparvata lugens GN=hsp90 PE=2 SV=1 - [D5KXW7_NILLU]	10	0	12	0
D6BL33	cGMP-dependent protein kinase (Fragment) OS=Schistocerca gregaria GN=for PE=2 SV=1 - [D6BL33_SCHGR]	2	0	0	0
D6W7R1	Putative uncharacterized protein OS=Tribolium castaneum GN=TcasGA2_TC010871 PE=4 SV=1 - [D6W7R1_TRICA]	0	0	0	2
D6WPP3	Ubiquitin carboxyl-terminal hydrolase OS=Tribolium castaneum GN=TcasGA2_TC009042 PE=3 SV=1 - [D6WPP3_TRICA]	0	0	0	2
D6WSR0	Putative uncharacterized protein OS=Tribolium castaneum GN=TcasGA2_TC008691 PE=4 SV=1 - [D6WSR0_TRICA]	0	0	0	2
D8VJJ0	Serine/threonine-protein phosphatase (Fragment) OS=Heliconius melpomene melpomene GN=cna PE=3 SV=1 - [D8VJJ0_9NEOP]	0	0	4	4
D9IQE8	P21-activated kinase (Fragment) OS=Ixodes scapularis GN=pak1 PE=2 SV=1 - [D9IQE8_IXOSC]	4	0	5	3
E0V9N7	Heat shock 70 kDa protein cognate, putative OS=Pediculus humanus subsp. corporis GN=Phum_PHUM018540 PE=3 SV=1 - [E0V9N7_PEDHC]	12	0	12	0
E0V9Q4	GTP-binding nuclear protein RAN1, putative OS=Pediculus humanus subsp. corporis GN=Phum_PHUM018070 PE=3 SV=1 - [E0V9Q4_PEDHC]	2	0	0	0
E0VD18	GTP-binding nuclear protein RAN1, putative OS=Pediculus humanus subsp. corporis GN=Phum_PHUM103920 PE=3 SV=1 - [E0VD18_PEDHC]	7	7	7	7
E0VW55	Putative uncharacterized protein OS=Pediculus humanus subsp. corporis GN=Phum_PHUM474440 PE=3 SV=1 - [E0VW55_PEDHC]	0	2	0	0
E1ZYZ0	Ras-related protein Rab-5C OS=Camponotus floridanus GN=EAG_08477 PE=3 SV=1 - [E1ZYZ0_CAMFO]	4	3	5	5
E2ABZ4	ATP-citrate synthase OS=Camponotus floridanus GN=EAG_13462 PE=4 SV=1 - [E2ABZ4_CAMFO]	2	0	0	0
E2AT08	Ras-related protein Rab-10 OS=Camponotus floridanus GN=EAG_04898 PE=3 SV=1 - [E2AT08_CAMFO]	0	0	0	4
E2ATA5	Peptidyl-prolyl cis-trans isomerase NIMA-interacting 4 OS=Camponotus floridanus GN=EAG_15477 PE=4 SV=1 - [E2ATA5_CAMFO]	0	0	2	2
E2AZR3	Tyrosine-protein kinase Src42A OS=Camponotus floridanus GN=EAG_15018 PE=4 SV=1 - [E2AZR3_CAMFO]	0	0	3	0
E2B7K6	Putative ATP-dependent RNA helicase me31b (Fragment) OS=Harpegnathos saltator GN=EAI_14918 PE=4 SV=1 - [E2B7K6_HARSA]	0	0	0	2
E2BMH2	40S ribosomal protein S23 (Fragment) OS=Harpegnathos saltator GN=EAI_00601 PE=3 SV=1 - [E2BMH2_HARSA]	4	4	2	3
E2BU63	Cell division protein kinase 5 OS=Harpegnathos saltator GN=EAI_06310 PE=4 SV=1 - [E2BU63_HARSA]	0	0	5	4
E2J6W0	40S ribosomal protein S2/30S ribosomal protein S5 (Fragment) OS=Hyalomma marginatum rufipes PE=2 SV=1 - [E2J6W0_9ACAR]	5	3	4	5
E3SS18	Translation elongation factor EF1-alpha (Fragment) OS=Ixodes ricinus PE=4 SV=1 - [E3SS18_IXORI]	6	6	5	6
E3V0H8	Salivary protein antigen P40 OS=Ixodes scapularis PE=2 SV=1 - [E3V0H8_IXOSC]	2	0	0	4
E9GFH0	Putative uncharacterized protein OS=Daphnia pulex GN=DAPPUDRAFT_195992 PE=3 SV=1 - [E9GFH0_DAPPU]	4	0	0	0
E9GIS9	Putative uncharacterized protein OS=Daphnia pulex GN=DAPPUDRAFT_303819 PE=4 SV=1 - [E9GIS9_DAPPU]	3	2	0	0
E9GL60	Putative uncharacterized protein OS=Daphnia pulex GN=DAPPUDRAFT_51833 PE=4 SV=1 - [E9GL60_DAPPU]	0	0	2	0
E9HL09	Putative uncharacterized protein OS=Daphnia pulex GN=DAPPUDRAFT_218645 PE=4 SV=1 - [E9HL09_DAPPU]	0	0	3	2
E9J0Y6	Putative uncharacterized protein (Fragment) OS=Solenopsis invicta GN=SINV_14465 PE=4 SV=1 - [E9J0Y6_SOLIN]	0	0	2	2
E9J5Q1	Putative uncharacterized protein (Fragment) OS=Solenopsis invicta GN=SINV_06743 PE=4 SV=1 - [E9J5Q1_SOLIN]	0	0	3	4
F0J8J2	40S ribosomal protein SA (Fragment) OS=Amblyomma variegatum PE=2 SV=1 - [F0J8J2_AMBVA]	3	2	3	3
F0J8L8	Putative ribosomal protein L8e (Fragment) OS=Amblyomma variegatum PE=2 SV=1 - [F0J8L8_AMBVA]	2	0	0	0
F0J8W0	Rho-type Ras-related small GTPase (Fragment) OS=Amblyomma variegatum PE=2 SV=1 - [F0J8W0_AMBVA]	0	3	4	0
F0J8X1	Cytochrome c1 (Fragment) OS=Amblyomma variegatum PE=2 SV=1 - [F0J8X1_AMBVA]	0	0	0	2
F0J9E0	Dynein light chain (Fragment) OS=Amblyomma variegatum PE=2 SV=1 - [F0J9E0_AMBVA]	3	2	2	2
F0J9H7	Vesicle coat complex COPII subunit SEC13 (Fragment) OS=Amblyomma variegatum PE=2 SV=1 - [F0J9H7_AMBVA]	0	0	2	2
F0J9K8	26S proteasome regulatory complex subunit RPN12/PSMD8 (Fragment) OS=Amblyomma variegatum PE=2 SV=1 - [F0J9K8_AMBVA]	2	0	0	0
F0J9Q3	26S proteasome regulatory complex subunit RPN3/PSMIR19_Infectada (Fragment) OS=Amblyomma variegatum PE=2 SV=1 - [F0J9Q3_AMBVA]	0	4	3	5
F0J9W5	RNA-binding protein LARK OS=Amblyomma variegatum PE=2 SV=1 - [F0J9W5_AMBVA]	0	0	5	5
F4WLS9	Tubulin alpha-1C chain OS=Acromyrmex echinatior GN=G5I_06710 PE=3 SV=1 - [F4WLS9_ACREC]	0	0	5	5
F5HL97	Elongation factor 1-alpha OS=Anopheles gambiae GN=AGAP003541 PE=3 SV=1 - [F5HL97_ANOGA]	6	0	0	6
F6KSY2	Salivary protein antigen P23 OS=Ixodes scapularis PE=2 SV=1 - [F6KSY2_IXOSC]	0	0	0	2
G3MF55	Putative uncharacterized protein (Fragment) OS=Amblyomma maculatum PE=2 SV=1 - [G3MF55_9ACAR]	2	2	0	0
G3MF56	Putative uncharacterized protein (Fragment) OS=Amblyomma maculatum PE=2 SV=1 - [G3MF56_9ACAR]	7	8	12	0
G3MG08	Putative uncharacterized protein (Fragment) OS=Amblyomma maculatum PE=2 SV=1 - [G3MG08_9ACAR]	0	0	2	2
G3MG13	Putative uncharacterized protein (Fragment) OS=Amblyomma maculatum PE=2 SV=1 - [G3MG13_9ACAR]	0	0	4	0
G3MGG5	Putative uncharacterized protein (Fragment) OS=Amblyomma maculatum PE=2 SV=1 - [G3MGG5_9ACAR]	2	2	2	2
G3MGH9	Putative uncharacterized protein (Fragment) OS=Amblyomma maculatum PE=2 SV=1 - [G3MGH9_9ACAR]	2	0	3	0
G3MGJ6	Putative uncharacterized protein (Fragment) OS=Amblyomma maculatum PE=2 SV=1 - [G3MGJ6_9ACAR]	0	0	7	5
G3MGL5	Putative uncharacterized protein (Fragment) OS=Amblyomma maculatum PE=2 SV=1 - [G3MGL5_9ACAR]	14	14	16	0
G3MGN1	Putative uncharacterized protein (Fragment) OS=Amblyomma maculatum PE=2 SV=1 - [G3MGN1_9ACAR]	2	2	0	0
G3MGQ1	Putative uncharacterized protein (Fragment) OS=Amblyomma maculatum PE=2 SV=1 - [G3MGQ1_9ACAR]	0	13	0	0
G3MGV9	Putative uncharacterized protein (Fragment) OS=Amblyomma maculatum PE=2 SV=1 - [G3MGV9_9ACAR]	0	3	4	0
G3MGZ8	Putative uncharacterized protein (Fragment) OS=Amblyomma maculatum PE=2 SV=1 - [G3MGZ8_9ACAR]	0	0	5	7
G3MH07	4-hydroxyphenylpyruvate dioxygenase (Fragment) OS=Amblyomma maculatum PE=2 SV=1 - [G3MH07_9ACAR]	0	0	2	3
G3MH11	Putative uncharacterized protein (Fragment) OS=Amblyomma maculatum PE=2 SV=1 - [G3MH11_9ACAR]	0	0	0	4
G3MH14	Putative uncharacterized protein (Fragment) OS=Amblyomma maculatum PE=2 SV=1 - [G3MH14_9ACAR]	2	0	3	3
G3MHE0	Putative uncharacterized protein (Fragment) OS=Amblyomma maculatum PE=2 SV=1 - [G3MHE0_9ACAR]	2	4	6	7
G3MHG2	Putative uncharacterized protein (Fragment) OS=Amblyomma maculatum PE=2 SV=1 - [G3MHG2_9ACAR]	5	3	4	5
G3MI00	Putative uncharacterized protein (Fragment) OS=Amblyomma maculatum PE=2 SV=1 - [G3MI00_9ACAR]	2	0	3	5
G3MI68	Methionine aminopeptidase (Fragment) OS=Amblyomma maculatum PE=2 SV=1 - [G3MI68_9ACAR]	0	0	2	2
G3MIA4	Putative uncharacterized protein (Fragment) OS=Amblyomma maculatum PE=2 SV=1 - [G3MIA4_9ACAR]	2	0	0	0
G3MIS7	Putative uncharacterized protein (Fragment) OS=Amblyomma maculatum PE=2 SV=1 - [G3MIS7_9ACAR]	2	3	2	0
G3MJ15	Putative uncharacterized protein (Fragment) OS=Amblyomma maculatum PE=2 SV=1 - [G3MJ15_9ACAR]	2	0	2	0
G3MJ45	Putative uncharacterized protein (Fragment) OS=Amblyomma maculatum PE=2 SV=1 - [G3MJ45_9ACAR]	0	0	2	0
G3MJM6	Putative uncharacterized protein (Fragment) OS=Amblyomma maculatum PE=2 SV=1 - [G3MJM6_9ACAR]	0	0	0	2
G3MJZ0	Putative uncharacterized protein OS=Amblyomma maculatum PE=2 SV=1 - [G3MJZ0_9ACAR]	0	0	0	2
G3MJZ2	Putative uncharacterized protein OS=Amblyomma maculatum PE=2 SV=1 - [G3MJZ2_9ACAR]	4	5	7	8
G3MK64	Putative uncharacterized protein OS=Amblyomma maculatum PE=2 SV=1 - [G3MK64_9ACAR]	0	0	2	0
G3MK70	Putative uncharacterized protein OS=Amblyomma maculatum PE=2 SV=1 - [G3MK70_9ACAR]	2	0	0	0
G3MK99	Putative uncharacterized protein OS=Amblyomma maculatum PE=2 SV=1 - [G3MK99_9ACAR]	2	0	5	0
G3MKJ1	Putative uncharacterized protein OS=Amblyomma maculatum PE=2 SV=1 - [G3MKJ1_9ACAR]	4	4	4	6
G3MKJ6	Putative uncharacterized protein OS=Amblyomma maculatum PE=2 SV=1 - [G3MKJ6_9ACAR]	5	7	7	6
G3MKJ8	Putative uncharacterized protein OS=Amblyomma maculatum PE=2 SV=1 - [G3MKJ8_9ACAR]	7	0	7	8
G3MKS4	Putative uncharacterized protein OS=Amblyomma maculatum PE=2 SV=1 - [G3MKS4_9ACAR]	0	0	0	2
G3MKY0	Putative uncharacterized protein OS=Amblyomma maculatum PE=2 SV=1 - [G3MKY0_9ACAR]	2	3	4	5
G3ML11	Putative uncharacterized protein OS=Amblyomma maculatum PE=2 SV=1 - [G3ML11_9ACAR]	4	4	3	3
G3ML51	Putative uncharacterized protein OS=Amblyomma maculatum PE=2 SV=1 - [G3ML51_9ACAR]	0	0	2	2
G3ML52	Putative uncharacterized protein OS=Amblyomma maculatum PE=2 SV=1 - [G3ML52_9ACAR]	0	2	0	0
G3ML80	Putative uncharacterized protein OS=Amblyomma maculatum PE=2 SV=1 - [G3ML80_9ACAR]	10	10	12	13
G3MLR1	Putative uncharacterized protein OS=Amblyomma maculatum PE=2 SV=1 - [G3MLR1_9ACAR]	5	4	0	0
G3MLT2	Proteasome subunit alpha type OS=Amblyomma maculatum PE=2 SV=1 - [G3MLT2_9ACAR]	5	4	8	8
G3MLT3	Putative uncharacterized protein OS=Amblyomma maculatum PE=2 SV=1 - [G3MLT3_9ACAR]	2	0	0	2
G3MM06	Putative uncharacterized protein OS=Amblyomma maculatum PE=2 SV=1 - [G3MM06_9ACAR]	0	0	0	2
G3MM74	Putative uncharacterized protein OS=Amblyomma maculatum PE=2 SV=1 - [G3MM74_9ACAR]	9	8	10	8
G3MM86	Putative uncharacterized protein OS=Amblyomma maculatum PE=2 SV=1 - [G3MM86_9ACAR]	0	0	0	3
G3MM95	Putative uncharacterized protein OS=Amblyomma maculatum PE=2 SV=1 - [G3MM95_9ACAR]	5	5	12	10
G3MM98	Putative uncharacterized protein OS=Amblyomma maculatum PE=2 SV=1 - [G3MM98_9ACAR]	9	4	10	9
G3MMA1	Putative uncharacterized protein OS=Amblyomma maculatum PE=2 SV=1 - [G3MMA1_9ACAR]	0	0	0	2
G3MMC7	Putative uncharacterized protein OS=Amblyomma maculatum PE=2 SV=1 - [G3MMC7_9ACAR]	0	0	3	2
G3MMD5	Putative uncharacterized protein OS=Amblyomma maculatum PE=2 SV=1 - [G3MMD5_9ACAR]	0	0	0	2
G3MMH6	Proteasome subunit alpha type OS=Amblyomma maculatum PE=2 SV=1 - [G3MMH6_9ACAR]	5	5	5	5
G3MMJ6	Putative uncharacterized protein OS=Amblyomma maculatum PE=2 SV=1 - [G3MMJ6_9ACAR]	0	0	2	2
G3MMZ1	Putative uncharacterized protein OS=Amblyomma maculatum PE=2 SV=1 - [G3MMZ1_9ACAR]	2	3	3	3
G3MN92	Putative uncharacterized protein OS=Amblyomma maculatum PE=4 SV=1 - [G3MN92_9ACAR]	0	0	2	2
G3MNE5	Putative uncharacterized protein OS=Amblyomma maculatum PE=2 SV=1 - [G3MNE5_9ACAR]	0	3	0	0
G3MNF5	Proteasome subunit alpha type OS=Amblyomma maculatum PE=2 SV=1 - [G3MNF5_9ACAR]	3	0	4	4
G3MNH8	Putative uncharacterized protein OS=Amblyomma maculatum PE=2 SV=1 - [G3MNH8_9ACAR]	0	0	3	3
G3MNI6	Putative uncharacterized protein OS=Amblyomma maculatum PE=2 SV=1 - [G3MNI6_9ACAR]	2	0	3	5
G3MNM2	Putative uncharacterized protein OS=Amblyomma maculatum PE=2 SV=1 - [G3MNM2_9ACAR]	0	0	0	2
G3MNN4	Putative uncharacterized protein OS=Amblyomma maculatum PE=2 SV=1 - [G3MNN4_9ACAR]	2	0	0	2
G3MNN8	Serine/threonine-protein phosphatase OS=Amblyomma maculatum PE=2 SV=1 - [G3MNN8_9ACAR]	0	0	0	3
G3MNQ8	Aspartate aminotransferase OS=Amblyomma maculatum PE=2 SV=1 - [G3MNQ8_9ACAR]	0	3	3	3
G3MNR0	Putative uncharacterized protein OS=Amblyomma maculatum PE=2 SV=1 - [G3MNR0_9ACAR]	6	7	9	11
G3MNR9	Putative uncharacterized protein OS=Amblyomma maculatum PE=2 SV=1 - [G3MNR9_9ACAR]	5	5	4	5
G3MNS8	Putative uncharacterized protein OS=Amblyomma maculatum PE=2 SV=1 - [G3MNS8_9ACAR]	5	5	3	6
G3MNU2	Putative uncharacterized protein OS=Amblyomma maculatum PE=2 SV=1 - [G3MNU2_9ACAR]	3	2	0	4
G3MP73	Putative uncharacterized protein OS=Amblyomma maculatum PE=2 SV=1 - [G3MP73_9ACAR]	6	0	0	0
G3MP94	Putative uncharacterized protein OS=Amblyomma maculatum PE=2 SV=1 - [G3MP94_9ACAR]	0	0	0	2
G3MPB1	T-complex protein 1 subunit alpha OS=Amblyomma maculatum PE=2 SV=1 - [G3MPB1_9ACAR]	7	5	7	9
G3MPB2	Putative uncharacterized protein OS=Amblyomma maculatum PE=2 SV=1 - [G3MPB2_9ACAR]	4	4	5	5
G3MPE0	Catalase OS=Amblyomma maculatum PE=2 SV=1 - [G3MPE0_9ACAR]	3	3	3	2
G3MPJ7	Putative uncharacterized protein OS=Amblyomma maculatum PE=2 SV=1 - [G3MPJ7_9ACAR]	0	0	0	2
G3MPP6	Putative uncharacterized protein OS=Amblyomma maculatum PE=2 SV=1 - [G3MPP6_9ACAR]	6	7	4	4
G3MPT6	Annexin OS=Amblyomma maculatum PE=2 SV=1 - [G3MPT6_9ACAR]	0	0	3	3
G3MPU2	Putative uncharacterized protein OS=Amblyomma maculatum PE=2 SV=1 - [G3MPU2_9ACAR]	0	0	2	0
G3MQ03	Putative uncharacterized protein OS=Amblyomma maculatum PE=2 SV=1 - [G3MQ03_9ACAR]	8	9	6	6
G3MQ81	Putative uncharacterized protein OS=Amblyomma maculatum PE=2 SV=1 - [G3MQ81_9ACAR]	2	0	2	3
G3MQE7	Putative uncharacterized protein OS=Amblyomma maculatum PE=2 SV=1 - [G3MQE7_9ACAR]	0	0	0	3
G3MQF4	Putative uncharacterized protein OS=Amblyomma maculatum PE=2 SV=1 - [G3MQF4_9ACAR]	0	0	2	0
G3MQJ3	Putative uncharacterized protein OS=Amblyomma maculatum PE=2 SV=1 - [G3MQJ3_9ACAR]	2	0	3	3
G3MR22	Dihydrolipoyl dehydrogenase OS=Amblyomma maculatum PE=2 SV=1 - [G3MR22_9ACAR]	3	2	3	4
G3MRB0	Serine/threonine-protein phosphatase OS=Amblyomma maculatum PE=2 SV=1 - [G3MRB0_9ACAR]	10	8	8	9
G3MRB5	Putative uncharacterized protein OS=Amblyomma maculatum PE=2 SV=1 - [G3MRB5_9ACAR]	0	4	6	5
G3MRC0	Putative uncharacterized protein OS=Amblyomma maculatum PE=2 SV=1 - [G3MRC0_9ACAR]	0	0	0	4
G3MRF0	Putative uncharacterized protein OS=Amblyomma maculatum PE=2 SV=1 - [G3MRF0_9ACAR]	0	0	3	0
G3MRG4	Putative uncharacterized protein OS=Amblyomma maculatum PE=2 SV=1 - [G3MRG4_9ACAR]	0	3	0	0
G3MRJ3	Putative uncharacterized protein OS=Amblyomma maculatum PE=2 SV=1 - [G3MRJ3_9ACAR]	7	5	8	8
G3MRP1	Putative uncharacterized protein OS=Amblyomma maculatum PE=2 SV=1 - [G3MRP1_9ACAR]	3	0	3	3
G3MS85	Putative uncharacterized protein OS=Amblyomma maculatum PE=2 SV=1 - [G3MS85_9ACAR]	8	8	10	9
G3MSM2	40S ribosomal protein S6 OS=Amblyomma maculatum PE=2 SV=1 - [G3MSM2_9ACAR]	6	7	5	5
G3MST7	Putative uncharacterized protein OS=Amblyomma maculatum PE=2 SV=1 - [G3MST7_9ACAR]	0	0	0	2
G3MSW8	Putative uncharacterized protein OS=Amblyomma maculatum PE=2 SV=1 - [G3MSW8_9ACAR]	2	2	2	2
G3MSX8	Putative uncharacterized protein OS=Amblyomma maculatum PE=2 SV=1 - [G3MSX8_9ACAR]	6	5	10	0
G3MSY8	Putative uncharacterized protein OS=Amblyomma maculatum PE=2 SV=1 - [G3MSY8_9ACAR]	3	2	2	0
G3MT01	Putative uncharacterized protein OS=Amblyomma maculatum PE=2 SV=1 - [G3MT01_9ACAR]	2	2	0	0
G3MT30	Putative uncharacterized protein OS=Amblyomma maculatum PE=2 SV=1 - [G3MT30_9ACAR]	0	2	4	4
G3MTB8	Putative uncharacterized protein OS=Amblyomma maculatum PE=2 SV=1 - [G3MTB8_9ACAR]	2	2	0	5
G6CI00	Serine/threonine-protein phosphatase OS=Danaus plexippus GN=KGM_15614 PE=3 SV=1 - [G6CI00_DANPL]	0	2	0	0
G6DDQ0	Moesin OS=Danaus plexippus GN=KGM_14912 PE=3 SV=1 - [G6DDQ0_DANPL]	13	13	13	12
H9IIV4	Uncharacterized protein OS=Atta cephalotes PE=4 SV=1 - [H9IIV4_ATTCE]	0	0	0	4
H9IVN7	Uncharacterized protein OS=Bombyx mori PE=4 SV=1 - [H9IVN7_BOMMO]	0	0	2	0
H9J298	Uncharacterized protein OS=Bombyx mori PE=4 SV=1 - [H9J298_BOMMO]	0	2	0	0
H9J5W8	Uncharacterized protein OS=Bombyx mori GN=Bmo.1754 PE=4 SV=1 - [H9J5W8_BOMMO]	0	4	5	5
H9J9S0	Uncharacterized protein OS=Bombyx mori PE=4 SV=1 - [H9J9S0_BOMMO]	0	0	0	6
H9JC76	Uncharacterized protein OS=Bombyx mori PE=4 SV=1 - [H9JC76_BOMMO]	0	0	3	0
H9JYN6	Uncharacterized protein OS=Apis mellifera GN=Drp1 PE=4 SV=1 - [H9JYN6_APIME]	3	0	0	0
O17424	Ubiquitin-conjugating enzyme (Fragment) OS=Drosophila silvestris GN=Ubc1 PE=3 SV=1 - [O17424_DROSL]	0	0	0	2
O17449	Tubulin beta-1 chain OS=Manduca sexta PE=2 SV=1 - [TBB1_MANSE]	16	16	15	15
Q06B75	Serpin-1 OS=Ixodes ricinus PE=2 SV=1 - [Q06B75_IXORI]	0	0	6	5
Q17P29	Putative uncharacterized protein OS=Aedes aegypti GN=AAEL000475 PE=4 SV=1 - [Q17P29_AEDAE]	0	0	2	0
Q26229	Autoantigen OS=Rhipicephalus appendiculatus PE=2 SV=1 - [Q26229_RHIAP]	5	3	5	4
Q297H0	GA17943 OS=Drosophila pseudoobscura pseudoobscura GN=GA17943 PE=3 SV=2 - [Q297H0_DROPS]	0	0	2	0
Q2PQQ6	Fibrillarin protein (Fragment) OS=Glossina morsitans morsitans GN=Fib PE=2 SV=1 - [Q2PQQ6_GLOMM]	0	2	2	2
Q4LAY9	Ubquitin/ribosomal protein S27Ae fusion protein (Fragment) OS=Curculio glandium GN=ubq/rpS27Ae PE=2 SV=1 - [Q4LAY9_CURGL]	5	5	5	5
Q4PLY0	F1F0-type ATP synthase subunit g OS=Ixodes scapularis PE=4 SV=1 - [Q4PLY0_IXOSC]	0	0	0	2
Q4PLY7	Nucleoside diphosphate kinase (Fragment) OS=Ixodes scapularis PE=2 SV=1 - [Q4PLY7_IXOSC]	0	2	2	2
Q4PLZ1	Signal sequence receptor delta OS=Ixodes scapularis PE=2 SV=1 - [Q4PLZ1_IXOSC]	2	0	0	3
Q4PLZ3	Translationally-controlled tumor protein homolog OS=Ixodes scapularis GN=Tctp PE=2 SV=1 - [TCTP_IXOSC]	0	3	0	0
Q4PLZ4	Endothelial monocyte-activating protein II-like OS=Ixodes scapularis GN=IscW_ISCW018043 PE=2 SV=1 - [Q4PLZ4_IXOSC]	4	3	7	9
Q4PLZ7	Probable microsomal signal peptidase 22 kDa subunit OS=Ixodes scapularis GN=IscW_ISCW016779 PE=2 SV=1 - [Q4PLZ7_IXOSC]	2	2	4	3
Q4PM00	40S ribosomal protein S30 OS=Ixodes scapularis PE=2 SV=1 - [Q4PM00_IXOSC]	0	0	2	0
Q4PM02	40S ribosomal protein S7-like (Fragment) OS=Ixodes scapularis PE=2 SV=1 - [Q4PM02_IXOSC]	4	4	4	4
Q4PM06	60S ribosomal protein L14 OS=Ixodes scapularis PE=2 SV=1 - [Q4PM06_IXOSC]	2	2	3	4
Q4PM10	40S ribosomal protein S14, putative OS=Ixodes scapularis GN=IscW_ISCW023299 PE=2 SV=1 - [Q4PM10_IXOSC]	2	2	4	4
Q4PM11	40S ribosomal protein S13 OS=Ixodes scapularis PE=2 SV=1 - [Q4PM11_IXOSC]	4	4	5	4
Q4PM13	40S ribosomal protein S11 OS=Ixodes scapularis PE=2 SV=1 - [Q4PM13_IXOSC]	3	4	2	4
Q4PM15	Protein HBXIP homolog OS=Ixodes scapularis PE=3 SV=1 - [HBXIP_IXOSC]	2	0	2	2
Q4PM16	60S ribosomal protein L23 OS=Ixodes scapularis PE=2 SV=1 - [Q4PM16_IXOSC]	2	4	4	4
Q4PM17	Ribosomal protein L35a OS=Ixodes scapularis PE=2 SV=1 - [Q4PM17_IXOSC]	2	3	0	0
Q4PM18	Ribosomal protein L34 OS=Ixodes scapularis PE=4 SV=1 - [Q4PM18_IXOSC]	3	3	0	0
Q4PM20	40S ribosomal protein S27 OS=Ixodes scapularis PE=3 SV=1 - [Q4PM20_IXOSC]	2	2	2	2
Q4PM21	Ribosomal protein L21 OS=Ixodes scapularis GN=IscW_ISCW017347 PE=2 SV=1 - [Q4PM21_IXOSC]	3	3	4	5
Q4PM22	Tetratricopeptide repeat protein OS=Ixodes scapularis PE=2 SV=1 - [Q4PM22_IXOSC]	0	0	0	3
Q4PM23	Ribosomal protein S17 (Fragment) OS=Ixodes scapularis PE=2 SV=1 - [Q4PM23_IXOSC]	2	2	0	2
Q4PM25	Ribosomal protein L37 OS=Ixodes scapularis PE=3 SV=1 - [Q4PM25_IXOSC]	2	0	0	0
Q4PM26	40S ribosomal protein S15, putative OS=Ixodes scapularis GN=IscW_ISCW016148 PE=2 SV=1 - [Q4PM26_IXOSC]	2	2	2	2
Q4PM27	Ribosomal protein L11 OS=Ixodes scapularis GN=IscW_ISCW000476 PE=2 SV=1 - [Q4PM27_IXOSC]	5	4	2	2
Q4PM30	Ribosomal protein S19 OS=Ixodes scapularis GN=IscW_ISCW020743 PE=2 SV=1 - [Q4PM30_IXOSC]	7	6	6	7
Q4PM31	40S ribosomal protein S3a OS=Ixodes scapularis PE=2 SV=1 - [RS3A_IXOSC]	7	6	8	10
Q4PM32	Guanine nucleotide-binding protein OS=Ixodes scapularis PE=2 SV=1 - [Q4PM32_IXOSC]	11	9	13	15
Q4PM33	Cytochrome c oxidase polypeptide Vb OS=Ixodes scapularis PE=2 SV=1 - [Q4PM33_IXOSC]	0	0	3	3
Q4PM34	Cytochrome C oxidase subunit VIc OS=Ixodes scapularis GN=IscW_ISCW016559 PE=4 SV=1 - [Q4PM34_IXOSC]	2	2	0	0
Q4PM35	Ribosomal protein L19 OS=Ixodes scapularis PE=2 SV=1 - [Q4PM35_IXOSC]	2	2	5	5
Q4PM37	Ribosomal protein L7-like OS=Ixodes scapularis GN=IscW_ISCW004030 PE=2 SV=1 - [Q4PM37_IXOSC]	7	5	6	9
Q4PM39	Ribosomal protein L26b OS=Ixodes scapularis PE=4 SV=1 - [Q4PM39_IXOSC]	0	2	3	3
Q4PM43	Ribosomal protein L15 OS=Ixodes scapularis GN=IscW_ISCW008173 PE=2 SV=1 - [Q4PM43_IXOSC]	4	5	3	4
Q4PM46	Cytochrome c oxidase polypeptide IV OS=Ixodes scapularis PE=2 SV=1 - [Q4PM46_IXOSC]	0	2	3	3
Q4PM51	Translation initiation factor 5A (Fragment) OS=Ixodes scapularis GN=IscW_ISCW020373 PE=2 SV=1 - [Q4PM51_IXOSC]	2	3	3	3
Q4PM52	Putative heat shock-related protein OS=Ixodes scapularis PE=2 SV=1 - [Q4PM52_IXOSC]	5	4	3	3
Q4PM54	60S ribosomal protein L17 OS=Ixodes scapularis GN=RpL17 PE=2 SV=1 - [RL17_IXOSC]	6	6	4	5
Q4PM56	ATP synthase F chain OS=Ixodes scapularis GN=IscW_ISCW016254 PE=4 SV=1 - [Q4PM56_IXOSC]	2	2	3	3
Q4PM60	40S ribosomal protein S24 OS=Ixodes scapularis PE=2 SV=1 - [Q4PM60_IXOSC]	0	0	3	3
Q4PM64	40S ribosomal protein S21 OS=Ixodes scapularis GN=RpS21 PE=3 SV=1 - [RS21_IXOSC]	2	3	2	2
Q4PM66	60S ribosomal protein L18a OS=Ixodes scapularis PE=2 SV=1 - [Q4PM66_IXOSC]	2	4	4	5
Q4PM67	Ribosomal protein S16 OS=Ixodes scapularis PE=2 SV=1 - [Q4PM67_IXOSC]	6	5	5	4
Q4PM71	SCF ubiquitin ligase complex OS=Ixodes scapularis PE=2 SV=1 - [Q4PM71_IXOSC]	2	3	2	2
Q4PM76	Death-associated protein OS=Ixodes scapularis GN=IscW_ISCW005083 PE=4 SV=1 - [Q4PM76_IXOSC]	0	0	2	0
Q4PM77	ATP synthase E chain OS=Ixodes scapularis GN=IscW_ISCW004780 PE=4 SV=1 - [Q4PM77_IXOSC]	2	2	0	3
Q4PM81	60S ribosomal protein L44, putative OS=Ixodes scapularis GN=IscW_ISCW021239 PE=3 SV=1 - [Q4PM81_IXOSC]	4	3	0	2
Q4PM82	Ribosomal protein S25 OS=Ixodes scapularis PE=4 SV=1 - [Q4PM82_IXOSC]	3	5	4	4
Q4PM83	Ribosomal protein L27A OS=Ixodes scapularis GN=IscW_ISCW021749 PE=2 SV=1 - [Q4PM83_IXOSC]	0	3	3	3
Q4PM88	Putative membrane protein OS=Ixodes scapularis PE=2 SV=1 - [Q4PM88_IXOSC]	0	0	2	2
Q4PMA0	Cytoplasmic cystatin OS=Ixodes scapularis PE=4 SV=1 - [Q4PMA0_IXOSC]	4	3	3	4
Q4PMA6	Ribosomal protein L22 OS=Ixodes scapularis GN=IscW_ISCW011505 PE=2 SV=1 - [Q4PMA6_IXOSC]	2	3	4	4
Q4PMB2	ADP/ATP translocase OS=Ixodes scapularis PE=2 SV=1 - [Q4PMB2_IXOSC]	6	6	6	8
Q4PMB3	40S ribosomal protein S4 OS=Ixodes scapularis GN=RpS4 PE=2 SV=1 - [RS4_IXOSC]	11	9	9	10
Q4PMB5	60S ribosomal protein L10, putative OS=Ixodes scapularis GN=IscW_ISCW017543 PE=2 SV=1 - [Q4PMB5_IXOSC]	4	4	6	6
Q4PMB9	40S ribosomal protein S5 OS=Ixodes scapularis GN=IscW_ISCW012831 PE=2 SV=1 - [Q4PMB9_IXOSC]	6	0	0	0
Q4PMC2	Ribosomal protein S20 OS=Ixodes scapularis GN=IscW_ISCW010752 PE=2 SV=1 - [Q4PMC2_IXOSC]	2	2	2	3
Q4PMC3	Peptidyl-prolyl cis-trans isomerase OS=Ixodes scapularis PE=2 SV=1 - [Q4PMIR19_Control_IXOSC]	0	0	2	0
Q4PMC4	Ribosomal protein L12 OS=Ixodes scapularis GN=IscW_ISCW004058 PE=2 SV=1 - [Q4PMC4_IXOSC]	4	4	5	4
Q4PMC7	Eukaryotic translation initiation factor 3 subunit 5 epsilon-like OS=Ixodes scapularis PE=2 SV=1 - [Q4PMC7_IXOSC]	2	2	6	5
Q4PMD2	Protein translation factor SUI1-like OS=Ixodes scapularis GN=IscW_ISCW015374 PE=4 SV=1 - [Q4PMD2_IXOSC]	2	3	6	5
Q4PMD4	60S ribosomal protein L9 OS=Ixodes scapularis GN=IscW_ISCW015615 PE=2 SV=1 - [Q4PMD4_IXOSC]	2	0	7	8
Q4PMD5	Succinate dehydrogenase Ip subunit OS=Ixodes scapularis PE=2 SV=1 - [Q4PMD5_IXOSC]	2	2	3	5
Q4PMD7	Secreted salivary protein OS=Ixodes scapularis PE=4 SV=1 - [Q4PMD7_IXOSC]	6	3	4	4
Q4PMW7	Putative uncharacterized protein OS=Ixodes scapularis PE=2 SV=1 - [Q4PMW7_IXOSC]	0	0	5	4
Q4R0Q2	CAMP-dependent protein kinase catalytic subunit OS=Amblyomma hebraeum GN=PKA-C PE=2 SV=1 - [Q4R0Q2_9ACAR]	0	0	2	3
Q4VRW1	Nucleotidase 4F8 OS=Ixodes scapularis PE=2 SV=1 - [Q4VRW1_IXOSC]	5	4	5	6
Q5S1X2	Fed tick salivary protein 8 OS=Ixodes scapularis PE=2 SV=1 - [Q5S1X2_IXOSC]	2	2	0	0
Q5S1X3	Fed tick salivary protein 7 OS=Ixodes scapularis GN=IscW_ISCW015859 PE=2 SV=1 - [Q5S1X3_IXOSC]	0	0	2	2
Q5S1X5	Fed tick salivary protein 5 OS=Ixodes scapularis PE=2 SV=1 - [Q5S1X5_IXOSC]	6	5	6	5
Q5S1X7	Thioredoxin OS=Ixodes scapularis GN=IscW_ISCW006034 PE=3 SV=1 - [Q5S1X7_IXOSC]	3	2	3	4
Q64K76	Calreticulin OS=Ixodes persulcatus PE=3 SV=1 - [Q64K76_IXOPE]	12	13	12	12
Q6B864	Cytochrome b5 OS=Ixodes pacificus PE=2 SV=1 - [Q6B864_9ACAR]	6	6	6	5
Q6B868	Cytochrome c OS=Ixodes pacificus PE=3 SV=1 - [Q6B868_9ACAR]	3	3	4	5
Q6B894	Heat shock protein 10 OS=Ixodes pacificus PE=3 SV=1 - [Q6B894_9ACAR]	3	3	2	2
Q6B8A4	60S ribosomal protein L7A OS=Ixodes pacificus PE=2 SV=1 - [Q6B8A4_9ACAR]	5	6	8	7
Q6B8A6	Ribosomal protein L30 OS=Ixodes pacificus PE=3 SV=1 - [Q6B8A6_9ACAR]	2	0	4	3
Q6B8B8	Shwachman-Bodian-Diamond syndrome-like protein OS=Ixodes pacificus PE=2 SV=1 - [Q6B8B8_9ACAR]	0	0	2	2
Q6B8B9	Myosin regulatory light chain OS=Ixodes pacificus PE=2 SV=1 - [Q6B8B9_9ACAR]	0	0	3	6
Q6B8C2	Copper transport protein OS=Ixodes pacificus PE=4 SV=1 - [Q6B8C2_9ACAR]	0	2	2	2
Q6B8H5	Isopentenyl-diphosphate delta-isomerase (Fragment) OS=Ixodes pacificus PE=2 SV=1 - [Q6B8H5_9ACAR]	0	0	2	0
Q7PXY3	AGAP001653-PA OS=Anopheles gambiae GN=AgaP_AGAP001653 PE=4 SV=4 - [Q7PXY3_ANOGA]	2	0	0	0
Q7YU94	Ribosomal protein S18 (Fragment) OS=Ixodes ricinus PE=2 SV=1 - [Q7YU94_IXORI]	5	5	7	8
Q8MVA8	Putative secreted NADH-ubiquinone oxireductase OS=Ixodes scapularis PE=2 SV=1 - [Q8MVA8_IXOSC]	0	0	0	2
Q8T9S5	Clathrin-adaptor protein OS=Dermacentor variabilis PE=2 SV=1 - [Q8T9S5_DERVA]	2	0	3	6
Q94608	Calcium/calmodulin-dependent protein kinase type II OS=Limulus polyphemus PE=2 SV=1 - [Q94608_LIMPO]	0	0	3	3
Q9GP13	Putative uncharacterized protein OS=Ixodes ricinus PE=2 SV=2 - [Q9GP13_IXORI]	8	7	10	12

## Sheet: IDE8 cells DB Flaviviridae
	Proteins identified against Flaviviridae Database in IDE8 cells	Number of peptide assignments with FDR <1%
Uniprot accession number	Protein description	Control day 2	Infected day 2	Control day 6	Infected day 6
Q9WR85	Polyprotein (Fragment) OS=Bovine viral diarrhea virus 2 PE=2 SV=1 - [Q9WR85_9FLAV]	2	4	2	4
B0YPY0	NS5 (Fragment) OS=Spondweni virus PE=4 SV=1 - [B0YPY0_9FLAV]		1	1	1
P14336	Genome polyprotein OS=Tick-borne encephalitis virus European subtype (strain Neudoerfl) PE=1 SV=4 - [POLG_TBEVW]	1	32		31
Q83053	NS1 protein (Fragment) OS=Louping ill virus GN=NS1 PE=4 SV=1 - [Q83053_LIV]		4		5
D5MNP5	Polyprotein OS=Tick-borne encephalitis virus PE=3 SV=1 - [D5MNP5_9FLAV]	1	23		19
P89050	E0/E1 (Fragment) OS=Bovine viral diarrhea virus PE=4 SV=1 - [P89050_BVDV]			1
A0EVW7	Envelope glycoprotein (Fragment) OS=Dengue virus 3 GN=E PE=3 SV=1 - [A0EVW7_9FLAV]			1
K7XJJ7	NS5AB replicase (Fragment) OS=Hepatitis C virus PE=4 SV=1 - [K7XJJ7_9HEPC]		1
Q9WP29	Polyprotein (Fragment) OS=Bovine viral diarrhea virus 2 PE=4 SV=1 - [Q9WP29_9FLAV]				1
J7JFC4	Genome polyprotein (Fragment) OS=Hepatitis C virus PE=4 SV=1 - [J7JFC4_9HEPC]		1
A0EKU1	Polyprotein OS=Meaban virus PE=1 SV=1 - [A0EKU1_9FLAV]		1	1
A8DFQ2	Genome polyprotein OS=Hepatitis C virus subtype 1a PE=4 SV=2 - [A8DFQ2_9HEPC]		1
F8T7S9	Genome polyprotein OS=Hepatitis C virus subtype 1b PE=4 SV=1 - [F8T7S9_9HEPC]				1

## Sheet: IRE19 cells DB Flaviviridae
	Proteins identified against Flaviviridae Database in IRE/CTVM19 cells	Number of peptide assignments with FDR <1%
Uniprot accession number	Protein description	Control day 2	Infected day 2	Control day 6	Infected day 6
Q7LZY3	Genome polyprotein (Clone L3/S2) (Fragment) OS=Skalica virus PE=4 SV=1 - [Q7LZY3_9FLAV]				1
P14336	Genome polyprotein OS=Tick-borne encephalitis virus European subtype (strain Neudoerfl) PE=1 SV=4 - [POLG_TBEVW]		30		40
Q83053	NS1 protein (Fragment) OS=Louping ill virus GN=NS1 PE=4 SV=1 - [Q83053_LIV]		3		5
D5MNP5	Polyprotein OS=Tick-borne encephalitis virus PE=3 SV=1 - [D5MNP5_9FLAV]		20		26
Q9IK31	Genome polyprotein (Fragment) OS=Hepatitis C virus PE=4 SV=1 - [Q9IK31_9HEPC]			1
G8FGD9	Polyprotein OS=Tick-borne encephalitis virus PE=3 SV=1 - [G8FGD9_9FLAV]		15		20
R4NGI2	Envelope glycoprotein (Fragment) OS=Tick-borne encephalitis virus PE=4 SV=1 - [R4NGI2_9FLAV]		1
G8E3N7	NS5 protein (Fragment) OS=Mediterranean Culex Flavivirus PE=4 SV=1 - [G8E3N7_9FLAV]				1
Q09TB7	Envelope glycoprotein (Fragment) OS=Tick-borne encephalitis virus PE=3 SV=1 - [Q09TB7_9FLAV]				1
O92340	Polyprotein (Fragment) OS=Tick-borne encephalitis virus PE=3 SV=1 - [O92340_9FLAV]				1
G9F8Q3	Envelope protein (Fragment) OS=Dengue virus 3 PE=3 SV=1 - [G9F8Q3_9FLAV]		1
E7BK38	RNA-dependent RNA polymerase (Fragment) OS=Hepatitis C virus subtype 1b GN=NS5B PE=4 SV=1 - [E7BK38_9HEPC]	1
O11993	Pestivirus type 1 cytopathic genomic RNA, complete genome OS=Bovine viral diarrhea virus PE=4 SV=1 - [O11993_BVDV]	2	2	2	3
B3TZ36	Genome polyprotein OS=Hepatitis C virus PE=4 SV=1 - [B3TZ36_9HEPC]		1
C6ZDD1	Genome polyprotein OS=Hepatitis C virus PE=4 SV=1 - [C6ZDD1_9HEPC]		1
R9RYA5	Polyprotein OS=Bovine viral diarrhea virus PE=4 SV=1 - [R9RYA5_BVDV]		1
I1ZAS7	Genome polyprotein OS=Hepacivirus AK-2012 PE=4 SV=1 - [I1ZAS7_9HEPC]				1
M9VV54	Polyprotein OS=Ilheus virus PE=3 SV=1 - [M9VV54_9FLAV]				1
